# Supplementary material for: Centromere Landscapes Resolved from Hundreds of Human Genomes
Source: Genomics Proteomics Bioinformatics. 2024 Oct 18;22(5):qzae071. doi: 10.1093/gpbjnl/qzae071 (PMC11652271; doi:10.1093/gpbjnl/qzae071)
Supplement: qzae071_Supplementary_Data [file qzae071_supplementary_data.zip › Table S3.xlsx]

## Sheet: Sheet1
Table S3 HOR coverage ratios of error classified reads for all alpha satellite regions
Simulated read names	Cover ratio
chr1_103891240_103902761_+_0	0
chr1_103902761_103920175_+_0	0
chr1_121606570_121631041_-_0	0
chr1_121799845_121811203_+_0	0.776119
chr1_126640323_126653619_-_0	0
chr1_126762658_126774625_+_0	0
chr1_126774625_126799208_+_0	0
chr1_126822549_126844716_+_0	0
chr1_103893814_103906932_+_1	0
chr1_103906932_103925435_-_1	0
chr1_121597879_121622105_+_1	0
chr1_121809591_121830056_-_1	0.958678
chr1_126761417_126776359_-_1	0
chr1_126776359_126789330_+_1	0
chr1_126789330_126800849_-_1	0
chr1_126818245_126840787_-_1	0
chr1_103893824_103913193_-_2	0
chr1_121609678_121626301_+_2	0
chr1_121805909_121819524_+_2	0.91358
chr1_126760065_126783763_+_2	0
chr1_126818672_126840826_+_2	0
chr1_103887334_103908161_+_3	0
chr1_103908161_103930528_+_3	0
chr1_121800176_121820949_-_3	0.901639
chr1_126761136_126784645_-_3	0
chr1_126784645_126804459_-_3	0
chr1_126820000_126840365_+_3	0
chr1_103880300_103902312_-_4	0
chr1_103902312_103924597_+_4	0
chr1_126759492_126773451_-_4	0
chr1_126773451_126783891_-_4	0
chr1_126823379_126835213_+_4	0
chr1_103874483_103898796_-_5	0
chr1_103898796_103923271_+_5	0
chr1_121796206_121818330_+_5	0.908397
chr1_126722480_126736157_+_5	0
chr1_126761661_126778789_-_5	0
chr1_126815172_126837748_+_5	0
chr1_103896768_103911477_-_6	0
chr1_103911477_103932475_+_6	0
chr1_121603932_121622813_+_6	0
chr1_121798890_121813512_-_6	0.825581
chr1_126765639_126777312_+_6	0
chr1_126777312_126788996_-_6	0
chr1_126788996_126806237_+_6	0
chr1_103892534_103910748_-_7	0
chr1_103910748_103928665_-_7	0
chr1_121799252_121815634_-_7	0.85567
chr1_121815634_121825850_+_7	0.95
chr1_126642126_126653602_+_7	0
chr1_126762757_126779347_+_7	0
chr1_126810496_126834243_-_7	0
chr1_103887467_103903933_+_8	0
chr1_103903933_103921528_-_8	0
chr1_121809679_121823318_+_8	0.9625
chr1_126714104_126726767_+_8	0
chr1_126763562_126774119_-_8	0
chr1_126774119_126784185_-_8	0
chr1_126784185_126795816_+_8	0
chr1_126820840_126839563_+_8	0
chr1_103896912_103910606_-_9	0
chr1_103910606_103931509_-_9	0
chr1_121805331_121827841_-_9	0.917293
chr1_126758118_126775084_-_9	0
chr1_126775084_126798237_-_9	0
chr1_126822571_126840638_-_9	0
chr1_103877345_103900289_-_10	0
chr1_103900289_103916634_-_10	0
chr1_121613555_121629315_-_10	0
chr1_121810803_121824484_+_10	0.950617
chr1_126719900_126730386_+_10	0
chr1_126755942_126775506_-_10	0
chr1_126775506_126786251_+_10	0
chr1_126786251_126797476_+_10	0
chr1_126817924_126840212_-_10	0
chr1_103894174_103909129_+_11	0
chr1_103909129_103923141_+_11	0
chr1_121599940_121621012_-_11	0
chr1_121811046_121827082_-_11	0.968085
chr1_126762907_126774127_+_11	0
chr1_126774127_126794729_-_11	0
chr1_126817335_126836384_-_11	0
chr1_103890693_103907033_+_12	0
chr1_103907033_103921751_+_12	0
chr1_121612178_121626601_+_12	0
chr1_121803663_121819016_-_12	0.923077
chr1_126773495_126795709_-_12	0
chr1_103882107_103903109_+_13	0
chr1_103903109_103920906_+_13	0
chr1_121601920_121619615_+_13	0
chr1_121807250_121827531_+_13	0.916667
chr1_126761525_126777222_-_13	0
chr1_126777222_126787938_+_13	0
chr1_126822264_126833712_+_13	0
chr1_103883427_103902433_-_14	0
chr1_103902433_103924893_+_14	0
chr1_121600210_121621424_-_14	0
chr1_121798203_121810682_-_14	0.918919
chr1_126719553_126734065_+_14	0
chr1_126756158_126779983_+_14	0
chr1_126815487_126831451_+_14	0
chr1_103892451_103914799_-_15	0
chr1_121607665_121621705_-_15	0
chr1_121802067_121813483_-_15	0.925373
chr1_121813483_121825770_-_15	0.945205
chr1_126714285_126729538_-_15	0
chr1_126764959_126777011_-_15	0
chr1_126777011_126789117_+_15	0
chr1_103893358_103914763_-_16	0
chr1_121604749_121622855_-_16	0
chr1_121805294_121817556_-_16	0.916667
chr1_126761962_126784100_+_16	0
chr1_126784100_126797788_+_16	0
chr1_103885630_103904927_+_17	0
chr1_103904927_103916481_+_17	0
chr1_126768393_126787866_-_17	0
chr1_126787866_126803468_-_17	0
chr1_103891601_103912466_-_18	0
chr1_121602204_121626124_-_18	0
chr1_121807828_121819041_+_18	0.924242
chr1_126715154_126726477_-_18	0
chr1_126769683_126787141_+_18	0
chr1_126823276_126842686_-_18	0
chr1_103895946_103913701_+_19	0
chr1_121614213_121630262_+_19	0
chr1_121801784_121812362_+_19	0.888889
chr1_126638556_126653222_-_19	0
chr1_103888425_103907814_+_20	0
chr1_103907814_103929903_+_20	0
chr1_121794563_121816633_+_20	0.838462
chr1_126641353_126656049_-_20	0
chr1_126767471_126784859_+_20	0
chr1_126784859_126801245_+_20	0
chr1_126822487_126836007_-_20	0
chr1_103896342_103914578_-_21	0
chr1_121613107_121624064_-_21	0
chr1_121804444_121823341_-_21	0.936937
chr1_126639633_126654239_+_21	0
chr1_126716067_126727758_+_21	0
chr1_126762904_126785834_+_21	0
chr1_103892369_103905599_+_22	0
chr1_103905599_103929948_+_22	0
chr1_121612759_121625357_+_22	0
chr1_121798188_121814614_+_22	0.814433
chr1_121814614_121825105_-_22	0.951613
chr1_126762138_126774707_+_22	0
chr1_126774707_126796757_+_22	0
chr1_103890163_103905189_-_23	0
chr1_103905189_103918011_+_23	0
chr1_121612171_121626693_-_23	0
chr1_121805177_121824838_+_23	0.948276
chr1_126639736_126650240_-_23	0
chr1_126758331_126776435_+_23	0
chr1_126776435_126793558_-_23	0
chr1_126816665_126828715_+_23	0
chr1_103887906_103911775_-_24	0
chr1_121597010_121621259_-_24	0
chr1_121813716_121825216_-_24	0.955882
chr1_126764100_126784761_+_24	0
chr1_126784761_126799221_-_24	0
chr1_126813361_126837609_-_24	0
chr1_103887582_103905252_-_25	0
chr1_103905252_103925029_-_25	0
chr1_121610704_121622462_+_25	0
chr1_121797330_121813871_+_25	0.917526
chr1_121813871_121827105_+_25	0.961538
chr1_126635961_126649903_+_25	0
chr1_126716218_126730056_+_25	0
chr1_126823088_126844573_+_25	0
chr1_103874178_103898520_+_26	0
chr1_103898520_103915913_-_26	0
chr1_121600906_121623887_-_26	0
chr1_121806396_121819242_-_26	0.921053
chr1_126720110_126731779_+_26	0
chr1_126765360_126777123_+_26	0
chr1_126777123_126793785_-_26	0
chr1_126823162_126841703_+_26	0
chr1_103887023_103904662_+_27	0
chr1_103904662_103922647_-_27	0
chr1_121805670_121823828_+_27	0.953271
chr1_126765290_126790184_+_27	0
chr1_126809267_126832496_-_27	0
chr1_103896203_103916341_-_28	0
chr1_121797746_121815136_+_28	0.92233
chr1_126769174_126789986_-_28	0
chr1_126789986_126804880_-_28	0
chr1_126820967_126842882_-_28	0
chr1_103882705_103901172_+_29	0
chr1_103901172_103912964_+_29	0
chr1_121603532_121623658_+_29	0
chr1_121799435_121814941_+_29	0.858696
chr1_126635597_126647121_+_29	0
chr1_126759861_126780625_+_29	0
chr1_103896878_103917398_+_0	0
chr1_121605738_121624837_+_0	0
chr1_121815786_121827632_+_0	0.9
chr1_126772354_126784697_+_0	0
chr1_126784697_126795612_+_0	0
chr1_126811130_126831616_-_0	0
chr1_103887026_103911920_+_1	0
chr1_121608347_121619944_-_1	0
chr1_121805770_121819778_-_1	0.915663
chr1_126768275_126781490_-_1	0
chr1_126819659_126843699_+_1	0
chr1_103894630_103907128_+_2	0
chr1_103907128_103930603_+_2	0
chr1_121614466_121624932_-_2	0
chr1_121801153_121817301_-_2	0.916667
chr1_126771961_126789825_-_2	0
chr1_103881350_103900035_-_3	0
chr1_103900035_103921445_-_3	0
chr1_121614868_121627930_+_3	0
chr1_121800705_121817761_+_3	0.9
chr1_126716803_126729775_+_3	0
chr1_126761921_126778628_+_3	0
chr1_126778628_126791484_-_3	0
chr1_103887583_103903751_-_4	0
chr1_103903751_103917540_+_4	0
chr1_121800911_121824988_-_4	0.929577
chr1_126716267_126728593_+_4	0
chr1_126774459_126787322_+_4	0
chr1_126821062_126838099_-_4	0
chr1_103895361_103915679_-_5	0
chr1_121808239_121824815_-_5	0.969388
chr1_126641806_126652124_+_5	0
chr1_126765108_126781389_-_5	0
chr1_126822035_126845046_-_5	0
chr1_103886713_103910245_-_6	0
chr1_103910245_103927469_+_6	0
chr1_121604358_121621633_+_6	0
chr1_126771955_126789977_-_6	0
chr1_126789977_126800292_+_6	0.016129
chr1_126815013_126833344_-_6	0
chr1_103891684_103914112_-_7	0
chr1_121604025_121620349_-_7	0
chr1_121809377_121830120_-_7	0.909836
chr1_126769791_126787737_+_7	0
chr1_126787737_126797752_-_7	0
chr1_126813146_126838097_-_7	0
chr1_103893517_103906576_+_8	0
chr1_103906576_103930044_+_8	0
chr1_121795067_121809263_+_8	0.783133
chr1_126723153_126733591_+_8	0
chr1_126765915_126780119_+_8	0
chr1_126822397_126838910_-_8	0
chr1_103894081_103912828_-_9	0
chr1_121607399_121625361_-_9	0
chr1_121801397_121811706_+_9	0.885246
chr1_121811706_121823135_-_9	0.926471
chr1_126769537_126787826_-_9	0
chr1_126787826_126800170_+_9	0
chr1_126823527_126835733_+_9	0
chr1_103881779_103901213_-_10	0
chr1_103901213_103917792_-_10	0
chr1_121809314_121822019_+_10	0.946667
chr1_126774701_126786774_-_10	0
chr1_103882759_103900673_-_11	0
chr1_103900673_103921571_-_11	0
chr1_126759101_126773327_+_11	0
chr1_126773327_126784792_-_11	0
chr1_126784792_126804711_-_11	0
chr1_126819673_126842175_-_11	0
chr1_103892085_103909828_-_12	0
chr1_103909828_103926437_+_12	0
chr1_121801858_121817397_+_12	0.934783
chr1_126775635_126791216_+_12	0
chr1_126811157_126833132_+_12	0
chr1_103887706_103899102_+_13	0
chr1_103899102_103918527_+_13	0
chr1_121610940_121623781_-_13	0
chr1_121802562_121819129_+_13	0.927835
chr1_126763821_126776599_+_13	0
chr1_126776599_126790087_-_13	0
chr1_126817083_126833636_-_13	0
chr1_103893897_103912161_-_14	0
chr1_126717932_126729054_+_14	0
chr1_126767527_126782569_-_14	0
chr1_103877386_103901150_+_15	0
chr1_103901150_103919846_-_15	0
chr1_121604377_121622949_+_15	0
chr1_121794307_121818630_+_15	0.840278
chr1_126761499_126777667_-_15	0
chr1_126777667_126798723_-_15	0
chr1_126818346_126841387_+_15	0
chr1_103885113_103899614_-_16	0
chr1_103899614_103911249_-_16	0
chr1_103911249_103932769_+_16	0
chr1_121804567_121820000_-_16	0.934783
chr1_126767507_126784328_-_16	0
chr1_126784328_126805049_+_16	0
chr1_103886212_103909224_+_17	0
chr1_103909224_103928145_+_17	0
chr1_121610986_121632489_-_17	0
chr1_121796490_121814660_+_17	0.906542
chr1_126644668_126655352_-_17	0
chr1_126764066_126788326_-_17	0
chr1_126788326_126801957_+_17	0
chr1_126817662_126842597_+_17	0
chr1_103876553_103899748_+_18	0
chr1_103899748_103924423_-_18	0
chr1_121600703_121620689_+_18	0
chr1_121799882_121820256_+_18	0.883333
chr1_126721200_126731817_-_18	0
chr1_126763113_126779698_+_18	0
chr1_126818649_126829577_-_18	0
chr1_103896082_103919943_-_19	0
chr1_121607065_121619367_-_19	0
chr1_121809823_121820392_+_19	0.936508
chr1_126637440_126652894_-_19	0
chr1_126757836_126782598_-_19	0
chr1_126815978_126827638_+_19	0
chr1_103897104_103910961_-_20	0
chr1_103910961_103933827_-_20	0
chr1_121595172_121620126_-_20	0
chr1_121802000_121818351_-_20	0.927835
chr1_126757271_126772258_-_20	0
chr1_126772258_126794605_-_20	0
chr1_126813699_126831191_-_20	0
chr1_103885125_103898776_-_21	0
chr1_103898776_103915421_-_21	0
chr1_121609116_121630494_+_21	0
chr1_121811740_121828521_+_21	0.909091
chr1_126639788_126654509_-_21	0
chr1_126714643_126726767_+_21	0
chr1_126820111_126837737_+_21	0
chr1_103886825_103901064_-_22	0
chr1_103901064_103914576_+_22	0
chr1_121605979_121630533_-_22	0
chr1_121809716_121829096_-_22	0.894737
chr1_126643363_126656169_+_22	0
chr1_126715746_126732164_+_22	0
chr1_126756886_126779224_+_22	0
chr1_126779224_126793676_+_22	0
chr1_103893863_103910795_+_23	0
chr1_103910795_103933479_+_23	0
chr1_121615486_121627013_-_23	0
chr1_121803204_121818942_-_23	0.924731
chr1_126719695_126731359_-_23	0
chr1_126754912_126777566_-_23	0
chr1_126777566_126790817_-_23	0
chr1_126818964_126831059_+_23	0
chr1_103874277_103898389_-_24	0
chr1_103898389_103917122_-_24	0
chr1_121604599_121628340_+_24	0
chr1_121812500_121826503_-_24	0.951807
chr1_126763976_126786965_+_24	0
chr1_103886243_103905548_+_25	0
chr1_103905548_103919287_-_25	0
chr1_121599166_121622640_+_25	0
chr1_103896390_103915785_-_26	0
chr1_121797312_121814614_-_26	0.931373
chr1_121814614_121825182_+_26	0.951613
chr1_126765049_126778530_+_26	0
chr1_126778530_126791234_+_26	0
chr1_103883495_103900941_-_27	0
chr1_103900941_103923402_+_27	0
chr1_121610727_121628607_+_27	0
chr1_121801239_121824687_+_27	0.956522
chr1_126761319_126783482_+_27	0
chr1_126815316_126838126_-_27	0
chr1_103893115_103915864_+_28	0
chr1_121805532_121818949_+_28	0.911392
chr1_126719622_126736252_-_28	0
chr1_126769870_126788930_+_28	0
chr1_126788930_126805013_-_28	0.0105263
chr1_126816452_126828591_-_28	0
chr1_103884598_103909206_-_29	0
chr1_103909206_103924763_-_29	0
chr1_121604013_121623829_+_29	0
chr1_121804240_121816837_-_29	0.906667
chr1_126762659_126786452_+_29	0
chr1_126786452_126804363_-_29	0
chr1_126823161_126835883_+_29	0
chr1_103886319_103898376_+_0	0
chr1_103898376_103910976_+_0	0
chr1_103910976_103927688_+_0	0
chr1_121607096_121623708_+_0	0
chr1_121798109_121816715_+_0	0.827273
chr1_126764256_126783753_+_0	0
chr1_103887460_103906201_-_1	0
chr1_103906201_103931017_-_1	0
chr1_121600628_121621533_+_1	0
chr1_121806105_121823538_+_1	0.932039
chr1_126764558_126776998_+_1	0
chr1_126776998_126790892_-_1	0
chr1_126790892_126802419_+_1	0
chr1_103897136_103911531_+_2	0
chr1_103911531_103935837_-_2	0
chr1_121804583_121822541_+_2	0.934579
chr1_126720092_126737074_-_2	0
chr1_126760042_126773941_+_2	0
chr1_126773941_126794780_-_2	0
chr1_103897027_103909916_+_3	0
chr1_103909916_103927360_-_3	0
chr1_121608737_121623754_+_3	0
chr1_121794858_121814190_-_3	0.815789
chr1_126759753_126777418_+_3	0
chr1_126777418_126799641_-_3	0
chr1_126817108_126834786_+_3	0
chr1_103878968_103901711_+_4	0
chr1_103901711_103924216_+_4	0
chr1_121602135_121620921_-_4	0
chr1_121804789_121815649_+_4	0.90625
chr1_121815649_121828306_-_4	0.88
chr1_126763014_126779140_+_4	0
chr1_126810500_126832920_-_4	0
chr1_103890570_103909440_+_5	0
chr1_103909440_103925606_-_5	0
chr1_121609435_121624042_+_5	0
chr1_121797537_121810630_+_5	0.896104
chr1_126759722_126777633_+_5	0
chr1_126777633_126801951_-_5	0
chr1_126813490_126832550_+_5	0
chr1_103886156_103906256_-_6	0
chr1_103906256_103927768_-_6	0
chr1_121606181_121624752_+_6	0
chr1_121807738_121823681_-_6	0.925532
chr1_126719491_126733319_+_6	0
chr1_126773672_126789792_-_6	0
chr1_126818961_126830254_+_6	0
chr1_103888697_103909825_-_7	0
chr1_103909825_103931666_+_7	0
chr1_121612681_121627018_-_7	0
chr1_121799651_121818265_+_7	0.863636
chr1_126764701_126784666_-_7	0
chr1_126784666_126802385_+_7	0
chr1_126823150_126838734_-_7	0
chr1_103889351_103911893_+_8	0
chr1_121601341_121624601_+_8	0
chr1_121804398_121820837_-_8	0.918367
chr1_126716038_126729688_-_8	0
chr1_126762416_126778386_+_8	0
chr1_126778386_126789424_+_8	0
chr1_126789424_126805608_+_8	0
chr1_126820471_126843688_-_8	0
chr1_103888030_103905821_-_9	0
chr1_103905821_103925709_-_9	0
chr1_121604180_121620749_-_9	0
chr1_121797778_121810656_+_9	0.896104
chr1_121810656_121824406_-_9	0.963415
chr1_126771957_126793850_+_9	0
chr1_126815356_126835424_-_9	0
chr1_103884984_103905194_-_10	0
chr1_103905194_103929257_-_10	0
chr1_121797891_121813867_-_10	0.914894
chr1_121813867_121824779_+_10	0.938462
chr1_126717746_126734346_+_10	0
chr1_126757798_126778709_-_10	0
chr1_126818611_126843172_-_10	0
chr1_103887139_103909223_+_11	0
chr1_103909223_103934131_-_11	0
chr1_121610832_121629204_+_11	0
chr1_121803232_121817346_-_11	0.869048
chr1_126768387_126792942_+_11	0
chr1_126810228_126831831_+_11	0
chr1_103892632_103916469_+_12	0
chr1_121609377_121634156_+_12	0
chr1_121806795_121823837_-_12	0.94
chr1_126760801_126778793_+_12	0
chr1_126778793_126796171_-_12	0
chr1_103878528_103899711_+_13	0
chr1_103899711_103917228_+_13	0
chr1_121796147_121820594_+_13	0.923611
chr1_126764791_126775772_-_13	0
chr1_126775772_126793374_-_13	0
chr1_126821745_126843157_+_13	0
chr1_103880649_103898343_+_14	0
chr1_103898343_103909675_-_14	0
chr1_103909675_103928717_-_14	0
chr1_121607648_121631128_+_14	0
chr1_121806899_121823226_+_14	0.917526
chr1_126758492_126772051_-_14	0
chr1_126772051_126787714_-_14	0
chr1_126787714_126805933_-_14	0
chr1_103888419_103909757_-_15	0
chr1_103909757_103924211_-_15	0
chr1_121801435_121823790_-_15	0.954545
chr1_126717360_126728770_-_15	0
chr1_126769269_126787398_+_15	0
chr1_126823522_126848185_-_15	0
chr1_103890382_103912371_-_16	0
chr1_121598506_121620889_+_16	0
chr1_121805743_121821618_+_16	0.93617
chr1_126758015_126776210_-_16	0
chr1_126776210_126798245_+_16	0
chr1_103884383_103908711_+_17	0
chr1_103908711_103922163_-_17	0
chr1_121600988_121620425_-_17	0
chr1_121804058_121821960_+_17	0.943396
chr1_126763522_126775352_-_17	0
chr1_126775352_126798365_+_17	0
chr1_126818379_126837380_+_17	0
chr1_103892134_103905908_-_18	0
chr1_103905908_103922767_+_18	0
chr1_121600368_121624462_-_18	0
chr1_121797399_121820740_-_18	0.927536
chr1_126756097_126775125_-_18	0
chr1_126775125_126797732_+_18	0
chr1_103887420_103904007_-_19	0
chr1_103904007_103918015_-_19	0
chr1_121610443_121630523_+_19	0
chr1_121808749_121823102_-_19	0.952941
chr1_126763808_126785259_+_19	0
chr1_126819665_126834160_-_19	0
chr1_103883684_103901188_-_20	0
chr1_103901188_103918214_+_20	0
chr1_121800223_121820094_+_20	0.888889
chr1_126770387_126789950_-_20	0
chr1_126824089_126843975_-_20	0
chr1_103880494_103900945_-_21	0
chr1_103900945_103925060_-_21	0
chr1_121599253_121622995_+_21	0
chr1_121797974_121816060_-_21	0.943396
chr1_121816060_121827600_+_21	0.897059
chr1_126716436_126728535_+_21	0
chr1_126762103_126776035_+_21	0
chr1_126776035_126796356_-_21	0
chr1_126817495_126838833_+_21	0
chr1_103888905_103903632_-_22	0
chr1_103903632_103914394_+_22	0
chr1_121601002_121623462_+_22	0
chr1_126716106_126733575_+_22	0
chr1_126763795_126787453_+_22	0
chr1_126787453_126803389_-_22	0
chr1_126818356_126828524_-_22	0
chr1_103892079_103907998_+_23	0
chr1_103907998_103924870_+_23	0
chr1_121604544_121628346_-_23	0
chr1_121798820_121810755_-_23	0.814286
chr1_121810755_121824513_+_23	0.975309
chr1_126633822_126649571_+_23	0
chr1_126767910_126785902_+_23	0
chr1_126785902_126802689_-_23	0
chr1_103896576_103917307_+_24	0
chr1_121609012_121622681_-_24	0
chr1_121798045_121821968_-_24	0.964539
chr1_126769159_126783961_+_24	0
chr1_126821252_126843815_-_24	0
chr1_103875485_103898762_-_25	0
chr1_103898762_103922443_-_25	0
chr1_121606489_121628285_+_25	0
chr1_121797845_121813889_-_25	0.926316
chr1_126638517_126652975_-_25	0
chr1_126765464_126781150_+_25	0
chr1_103875441_103899655_+_26	0
chr1_103899655_103915843_-_26	0
chr1_121809466_121823397_-_26	0.951807
chr1_126774752_126796396_-_26	0
chr1_103888192_103905090_-_27	0
chr1_103905090_103927429_+_27	0
chr1_121808429_121818914_+_27	0.951613
chr1_126642972_126654932_+_27	0
chr1_126766182_126782438_+_27	0
chr1_126817070_126833447_-_27	0
chr1_103891540_103908756_-_28	0
chr1_103908756_103930557_-_28	0
chr1_121608633_121632965_+_28	0
chr1_121801521_121823517_-_28	0.953846
chr1_126712096_126728135_-_28	0
chr1_126768856_126790101_+_28	0
chr1_126790101_126804425_-_28	0.0117647
chr1_126821481_126833343_-_28	0
chr1_103890799_103910154_-_29	0
chr1_103910154_103921171_+_29	0
chr1_121615518_121625593_-_29	0
chr1_121796184_121814020_+_29	0.885714
chr1_121814020_121830906_-_29	0.94
chr1_126714256_126728716_-_29	0
chr1_126774907_126799149_+_29	0
chr1_126810718_126834124_-_29	0
chr1_103897061_103921343_+_0	0
chr1_121603284_121621883_+_0	0
chr1_121793300_121816415_-_0	0.786765
chr1_126758743_126771789_-_0	0
chr1_126771789_126792355_+_0	0
chr1_126815008_126838383_+_0	0
chr1_103887711_103900092_+_1	0
chr1_103900092_103922627_-_1	0
chr1_121613070_121628819_-_1	0
chr1_121812929_121825754_+_1	0.946667
chr1_126756302_126777514_-_1	0
chr1_126777514_126789049_-_1	0
chr1_126822794_126847404_-_1	0
chr1_103880492_103898475_+_2	0
chr1_103898475_103919438_+_2	0
chr1_121810352_121821171_+_2	0.921875
chr1_126762776_126785920_-_2	0
chr1_126785920_126803411_+_2	0
chr1_126817905_126839148_-_2	0
chr1_103897298_103918597_-_3	0
chr1_121607422_121627696_-_3	0
chr1_121800747_121825125_+_3	0.930556
chr1_126635232_126648268_+_3	0
chr1_126767162_126790032_+_3	0
chr1_103880734_103902213_+_4	0
chr1_103902213_103913209_-_4	0
chr1_121605874_121625004_-_4	0
chr1_121803852_121826915_+_4	0.955882
chr1_126768511_126792786_-_4	0
chr1_126824268_126845768_-_4	0
chr1_103893089_103906558_+_5	0
chr1_103906558_103927826_+_5	0
chr1_121598791_121621065_+_5	0
chr1_121796869_121810247_+_5	0.898734
chr1_121810247_121831024_+_5	0.886179
chr1_126722007_126733702_-_5	0
chr1_126753207_126778159_+_5	0
chr1_126778159_126797851_-_5	0
chr1_103875598_103900523_-_6	0
chr1_103900523_103923882_+_6	0
chr1_121609851_121629704_-_6	0
chr1_121811855_121823925_+_6	0.958333
chr1_126768666_126789663_-_6	0
chr1_126789663_126804327_+_6	0
chr1_126814590_126839291_+_6	0
chr1_103893411_103912291_-_7	0
chr1_121609774_121620291_-_7	0
chr1_121805679_121827646_+_7	0.907692
chr1_126766561_126785185_-_7	0
chr1_126785185_126796831_-_7	0
chr1_103883709_103908008_+_8	0
chr1_103908008_103922974_+_8	0
chr1_121612131_121626695_-_8	0
chr1_121795945_121815065_+_8	0.876106
chr1_126636652_126647658_+_8	0
chr1_126720739_126737220_-_8	0
chr1_126755291_126773446_-_8	0
chr1_126773446_126783935_+_8	0
chr1_126818557_126840255_-_8	0
chr1_103878652_103901980_+_9	0
chr1_103901980_103926935_+_9	0
chr1_121610246_121633579_-_9	0
chr1_121801079_121813966_-_9	0.894737
chr1_126640434_126652778_-_9	0
chr1_126770057_126784064_-_9	0
chr1_126821672_126842095_+_9	0
chr1_103886516_103905654_+_10	0
chr1_103905654_103924915_+_10	0
chr1_121795593_121816036_-_10	0.875
chr1_121816036_121828480_-_10	0.864865
chr1_126765932_126789728_+_10	0
chr1_126789728_126803132_-_10	0
chr1_126820028_126840588_+_10	0
chr1_103884142_103902879_+_11	0
chr1_103902879_103916530_-_11	0
chr1_121615434_121626802_+_11	0
chr1_121810552_121827192_+_11	0.94898
chr1_126714733_126725189_-_11	0
chr1_126767606_126791890_+_11	0
chr1_103885029_103909385_+_12	0
chr1_103909385_103924395_+_12	0
chr1_121802191_121822608_+_12	0.942149
chr1_126771741_126794113_-_12	0
chr1_103893391_103910340_+_13	0
chr1_103910340_103925568_-_13	0
chr1_121803149_121817975_-_13	0.931818
chr1_126641042_126653855_+_13	0
chr1_126756413_126775227_-_13	0
chr1_126775227_126791620_+_13	0
chr1_126814073_126832794_+_13	0
chr1_103885476_103899252_+_14	0
chr1_103899252_103918922_+_14	0
chr1_121614948_121626333_-_14	0
chr1_126718391_126735723_-_14	0
chr1_126762050_126785540_+_14	0
chr1_126820099_126839207_+_14	0
chr1_103876733_103900771_-_15	0
chr1_103900771_103925105_-_15	0
chr1_121796578_121821233_+_15	0.924658
chr1_126720219_126735648_+_15	0
chr1_126754984_126778746_+_15	0
chr1_126821426_126838198_-_15	0
chr1_103895351_103905870_+_16	0
chr1_103905870_103918115_+_16	0
chr1_121601013_121623699_+_16	0
chr1_121802619_121816638_-_16	0.939759
chr1_126771573_126792952_-_16	0
chr1_126814594_126834427_-_16	0
chr1_103889937_103909073_+_17	0
chr1_103909073_103932741_+_17	0
chr1_121803140_121824368_+_17	0.944
chr1_126766138_126790312_-_17	0
chr1_126814845_126829298_-_17	0
chr1_103887738_103904336_-_18	0
chr1_103904336_103919722_+_18	0
chr1_121808776_121821053_-_18	0.945205
chr1_126767733_126790495_+_18	0
chr1_126790495_126804045_+_18	0
chr1_126822897_126839710_+_18	0
chr1_103892441_103910837_-_19	0
chr1_103910837_103927141_-_19	0
chr1_121608601_121627394_-_19	0
chr1_121804865_121821983_-_19	0.930693
chr1_126719071_126735976_+_19	0
chr1_126765122_126776310_+_19	0
chr1_126776310_126790399_+_19	0
chr1_126790399_126804183_+_19	0
chr1_103890774_103901803_+_20	0
chr1_103901803_103925612_-_20	0
chr1_121602859_121625902_-_20	0
chr1_121807150_121825232_-_20	0.943396
chr1_126716970_126731018_+_20	0
chr1_126761612_126781413_-_20	0
chr1_103890832_103903049_+_21	0
chr1_103903049_103925101_+_21	0
chr1_121609301_121631018_+_21	0
chr1_121809248_121820271_+_21	0.969231
chr1_126634522_126647921_+_21	0
chr1_126715086_126729271_-_21	0
chr1_126765892_126780909_-_21	0
chr1_103885063_103900724_+_22	0
chr1_103900724_103923216_-_22	0
chr1_121609252_121622850_-_22	0
chr1_121808690_121822886_-_22	0.964286
chr1_126642955_126653585_-_22	0
chr1_126762896_126787245_+_22	0
chr1_126787245_126806752_+_22	0
chr1_126820172_126837187_+_22	0
chr1_103896146_103912327_-_23	0
chr1_121608279_121630900_+_23	0
chr1_121801997_121813768_-_23	0.885714
chr1_126754433_126777273_+_23	0
chr1_126777273_126789028_+_23	0
chr1_126789028_126805659_+_23	0
chr1_126820904_126835756_-_23	0
chr1_103892086_103909904_-_24	0
chr1_103909904_103921423_-_24	0
chr1_121606363_121626083_-_24	0
chr1_121795742_121812518_-_24	0.858586
chr1_121812518_121831354_-_24	0.936937
chr1_126754776_126778264_-_24	0
chr1_126778264_126797767_+_24	0
chr1_103883147_103906666_-_25	0
chr1_103906666_103920930_+_25	0
chr1_121799210_121813163_-_25	0.841463
chr1_121813163_121828259_-_25	0.921348
chr1_126769582_126784562_+_25	0
chr1_103882757_103906247_-_26	0
chr1_103906247_103930376_+_26	0
chr1_121598450_121622648_+_26	0
chr1_121793714_121817731_+_26	0.815603
chr1_126759103_126781969_+_26	0
chr1_103882079_103900576_+_27	0
chr1_103900576_103912512_+_27	0
chr1_121808742_121827332_+_27	0.954545
chr1_126714222_126728659_-_27	0
chr1_126762187_126776603_-_27	0
chr1_126776603_126787711_-_27	0
chr1_103876555_103900817_+_28	0
chr1_103900817_103924021_-_28	0
chr1_121611002_121630270_+_28	0
chr1_121803986_121817070_+_28	0.909091
chr1_126638174_126653152_-_28	0
chr1_126720130_126731016_-_28	0
chr1_126772289_126790086_-_28	0
chr1_103885885_103899359_-_29	0
chr1_103899359_103909555_+_29	0
chr1_103909555_103926735_-_29	0
chr1_126716176_126730464_+_29	0
chr1_126754343_126778946_+_29	0
chr1_126778946_126793705_-_29	0
chr1_126821703_126844126_+_29	0
chr1_103897748_103912233_+_0	0
chr1_121800953_121817094_+_0	0.905263
chr1_126716164_126727600_+_0	0
chr1_126775472_126796175_-_0	0
chr1_126820337_126843852_-_0	0
chr1_103893095_103917873_+_1	0
chr1_121794217_121818932_-_1	0.744828
chr1_126636898_126647472_+_1	0
chr1_126775298_126790686_+_1	0
chr1_126790686_126804165_-_1	0
chr1_103886390_103906500_+_2	0
chr1_103906500_103917713_+_2	0
chr1_121609374_121631382_-_2	0
chr1_121799763_121816706_-_2	0.87
chr1_126635482_126649633_-_2	0
chr1_126760250_126775466_-_2	0
chr1_126775466_126791372_+_2	0
chr1_126816221_126833186_+_2	0
chr1_103896900_103911720_+_3	0
chr1_121597770_121621503_+_3	0
chr1_121801729_121818921_-_3	0.950495
chr1_126764076_126781137_-_3	0
chr1_126818765_126830069_+_3	0
chr1_103886784_103899688_+_4	0
chr1_103899688_103916040_-_4	0
chr1_121614579_121625191_+_4	0
chr1_121808105_121828627_-_4	0.909091
chr1_126770296_126791007_+_4	0
chr1_126815430_126838635_-_4	0
chr1_103893559_103910933_-_5	0
chr1_103910933_103931690_+_5	0
chr1_121615826_121627871_-_5	0
chr1_126767131_126790392_-_5	0
chr1_126790392_126801028_-_5	0
chr1_126820478_126832754_-_5	0
chr1_103894250_103917675_+_6	0
chr1_121607330_121622339_+_6	0
chr1_121807364_121820687_+_6	0.936709
chr1_126765982_126783939_-_6	0
chr1_126823312_126839917_-_6	0
chr1_103896285_103919543_+_7	0
chr1_121797698_121811835_+_7	0.903614
chr1_121811835_121823335_-_7	0.955882
chr1_126637359_126651308_-_7	0
chr1_126768189_126785731_-_7	0
chr1_126785731_126803619_+_7	0
chr1_126817638_126841111_+_7	0
chr1_103886328_103903470_-_8	0
chr1_103903470_103913707_-_8	0
chr1_121612671_121625126_+_8	0
chr1_121799599_121814942_+_8	0.846154
chr1_126718070_126734940_-_8	0
chr1_126758067_126771801_+_8	0
chr1_126771801_126789811_+_8	0
chr1_126813955_126831153_+_8	0
chr1_103890911_103907376_-_9	0
chr1_103907376_103930293_+_9	0
chr1_121611398_121629390_-_9	0
chr1_126714447_126727875_-_9	0
chr1_126775275_126799693_-_9	0
chr1_126814868_126829394_-_9	0
chr1_103896790_103921527_-_10	0
chr1_121802630_121814345_-_10	0.898551
chr1_121814345_121827258_-_10	0.934211
chr1_126759927_126771014_+_10	0
chr1_126771014_126793237_+_10	0
chr1_126817711_126837084_-_10	0
chr1_103896664_103915948_-_11	0
chr1_121797688_121817149_+_11	0.930435
chr1_126719501_126733518_-_11	0
chr1_126763081_126780475_-_11	0
chr1_126823456_126842323_-_11	0
chr1_103881972_103903028_-_12	0
chr1_103903028_103913966_-_12	0
chr1_121601805_121620909_-_12	0
chr1_121804423_121817546_+_12	0.896104
chr1_126634495_126648421_+_12	0
chr1_126716184_126733598_-_12	0
chr1_126771460_126792136_+_12	0
chr1_103881725_103904473_+_13	0
chr1_103904473_103928176_-_13	0
chr1_121806550_121816918_-_13	0.885246
chr1_126714960_126725479_-_13	0
chr1_126769732_126785603_-_13	0
chr1_126785603_126798621_-_13	0.0128205
chr1_126812903_126835245_-_13	0
chr1_103886709_103906053_+_14	0
chr1_103906053_103929798_+_14	0
chr1_121798594_121809704_+_14	0.742424
chr1_121809704_121827825_-_14	0.925234
chr1_126642328_126654826_+_14	0
chr1_126765207_126776856_+_14	0
chr1_126776856_126797628_+_14	0
chr1_103896266_103913305_+_15	0
chr1_121795895_121814910_-_15	0.883929
chr1_126770408_126788008_-_15	0
chr1_126788008_126801668_-_15	0
chr1_103889880_103913964_-_16	0
chr1_121606855_121623149_-_16	0
chr1_121793689_121817247_-_16	0.804348
chr1_126762447_126780401_-_16	0
chr1_126820620_126833522_-_16	0
chr1_103896828_103913167_+_17	0
chr1_121606402_121627325_+_17	0
chr1_121805193_121815868_+_17	0.888889
chr1_121815868_121826768_+_17	0.953125
chr1_126768859_126791405_+_17	0
chr1_126815868_126836632_+_17	0
chr1_103890393_103908076_+_18	0
chr1_103908076_103924000_-_18	0
chr1_121607073_121621582_+_18	0
chr1_121801840_121819194_-_18	0.932039
chr1_126754079_126775847_-_18	0
chr1_126775847_126788803_-_18	0
chr1_126788803_126800801_-_18	0
chr1_126821134_126832454_+_18	0
chr1_103881305_103904802_+_19	0
chr1_103904802_103926280_+_19	0
chr1_121813187_121829496_-_19	0.876289
chr1_126636463_126650079_-_19	0
chr1_126762067_126785359_+_19	0
chr1_126785359_126804584_-_19	0
chr1_103896685_103915121_+_20	0
chr1_121613313_121623444_-_20	0
chr1_126635367_126649519_+_20	0
chr1_126717235_126729563_+_20	0
chr1_126770907_126795887_+_20	0
chr1_126817512_126829986_-_20	0
chr1_103897248_103910879_+_21	0
chr1_103910879_103934597_+_21	0
chr1_121600729_121619784_+_21	0
chr1_121795458_121818944_-_21	0.876812
chr1_126757344_126776636_-_21	0
chr1_126776636_126791395_-_21	0
chr1_103895416_103906727_-_22	0
chr1_103906727_103928905_-_22	0
chr1_121801145_121824266_+_22	0.934307
chr1_126769641_126785008_-_22	0
chr1_126785008_126800706_+_22	0
chr1_126816376_126831892_+_22	0
chr1_103881014_103905259_-_23	0
chr1_103905259_103924660_-_23	0
chr1_121596767_121619914_+_23	0
chr1_121797818_121818244_+_23	0.825
chr1_126717850_126731076_+_23	0
chr1_126763387_126778602_-_23	0
chr1_126778602_126794620_-_23	0
chr1_126816151_126840359_+_23	0
chr1_103882454_103905514_-_24	0
chr1_103905514_103929475_-_24	0
chr1_121807550_121831132_+_24	0.920863
chr1_126762100_126782438_+_24	0
chr1_126820144_126838503_+_24	0
chr1_103889329_103914141_-_25	0
chr1_121601240_121619947_+_25	0
chr1_121808250_121828334_-_25	0.92437
chr1_126766930_126777733_-_25	0
chr1_126777733_126791977_+_25	0
chr1_126791977_126803862_+_25	0
chr1_126822115_126846400_-_25	0
chr1_103891579_103911743_+_26	0
chr1_121607339_121620371_-_26	0
chr1_126754616_126779525_+_26	0
chr1_126779525_126794424_-_26	0
chr1_126817138_126830735_+_26	0
chr1_103896384_103909381_-_27	0
chr1_103909381_103928868_-_27	0
chr1_121609360_121630097_-_27	0
chr1_121803697_121814397_+_27	0.875
chr1_126760126_126774619_-_27	0
chr1_126774619_126787461_+_27	0
chr1_126824153_126842391_-_27	0
chr1_103886870_103903655_+_28	0
chr1_103903655_103917330_+_28	0
chr1_121609727_121620230_-_28	0
chr1_121794834_121810412_+_28	0.608696
chr1_121810412_121823658_-_28	0.987179
chr1_126767979_126792752_-_28	0
chr1_126816412_126828651_-_28	0
chr1_103892511_103907864_+_29	0
chr1_103907864_103917958_-_29	0
chr1_121610372_121621383_-_29	0
chr1_126636444_126648225_-_29	0
chr1_126774232_126794887_+_29	0
chr2_92290417_92303731_-_0	0
chr2_94688539_94710339_-_0	0
chr2_94989377_95007985_+_0	0
chr2_95007985_95027349_-_0	0.0263158
chr2_95065957_95084646_+_0	0.0181818
chr2_132622267_132644687_+_0	0
chr2_132658582_132682676_-_0	0
chr2_132682676_132702960_+_0	0
chr2_92284856_92303247_+_1	0
chr2_94689141_94712602_+_1	0
chr2_95017298_95036966_+_1	0
chr2_95057650_95082403_-_1	0.00684931
chr2_132627160_132647568_+_1	0
chr2_132675938_132696739_+_1	0
chr2_92288145_92305180_-_2	0
chr2_94988274_95011460_+_2	0.0215827
chr2_95011460_95026434_-_2	0.0340909
chr2_95065372_95078756_+_2	0.0375
chr2_132661124_132671582_-_2	0
chr2_132671582_132683959_+_2	0
chr2_132683959_132696126_-_2	0
chr2_92282254_92304326_-_3	0
chr2_95016526_95031673_+_3	0
chr2_95070879_95095062_-_3	0
chr2_132637977_132650280_+_3	0.0135135
chr2_132673613_132687920_-_3	0
chr2_94693679_94707436_-_4	0
chr2_94981773_95003507_-_4	0
chr2_95061802_95075153_-_4	0
chr2_95075153_95097364_+_4	0
chr2_132632152_132651220_+_4	0
chr2_132666531_132683463_+_4	0
chr2_132683463_132701038_-_4	0
chr2_94992122_95012471_+_5	0.0247934
chr2_95012471_95034162_+_5	0
chr2_132625655_132649264_+_5	0
chr2_132672074_132691127_-_5	0
chr2_92281096_92303996_-_6	0
chr2_94983681_95007100_-_6	0
chr2_95007100_95019447_-_6	0.0410959
chr2_95063914_95076240_+_6	0
chr2_95076240_95099286_+_6	0
chr2_132660610_132684372_+_6	0
chr2_132684372_132708381_-_6	0
chr2_92289769_92305096_+_7	0
chr2_94984478_95004844_-_7	0
chr2_95061010_95078813_+_7	0.00952381
chr2_132628463_132647462_-_7	0
chr2_132671957_132686398_+_7	0
chr2_92292256_92302495_-_8	0
chr2_94690167_94711079_-_8	0
chr2_94988700_95005245_-_8	0
chr2_95065715_95084674_-_8	0.00884956
chr2_132657798_132672151_+_8	0
chr2_132672151_132690903_-_8	0
chr2_94694753_94715609_-_9	0
chr2_94979054_95001592_-_9	0
chr2_95022574_95033546_+_9	0
chr2_95065205_95078398_-_9	0
chr2_132640969_132657888_-_9	0.02
chr2_132657888_132672688_+_9	0
chr2_132672688_132695175_+_9	0
chr2_92292924_92305586_+_10	0
chr2_94685267_94708909_-_10	0
chr2_94980524_95001649_+_10	0
chr2_95020586_95034453_+_10	0
chr2_95071732_95090621_+_10	0
chr2_132676897_132697171_-_10	0
chr2_92288034_92305624_-_11	0
chr2_94692811_94715053_-_11	0
chr2_94981716_95003413_-_11	0
chr2_95063392_95085876_+_11	0.0149254
chr2_132665514_132677291_-_11	0
chr2_132677291_132694978_-_11	0
chr2_92279436_92299315_-_12	0
chr2_94992133_95009257_+_12	0
chr2_95009257_95033757_+_12	0
chr2_95066391_95087085_-_12	0.016129
chr2_132631846_132652457_+_12	0.00806452
chr2_132665252_132676056_+_12	0
chr2_132676056_132695253_+_12	0
chr2_94691915_94708229_+_13	0
chr2_94980628_95001232_-_13	0
chr2_95074341_95085365_+_13	0
chr2_132660797_132683311_+_13	0
chr2_132683311_132705698_+_13	0
chr2_92286916_92309289_+_14	0
chr2_94987163_95009632_-_14	0
chr2_95009632_95027625_+_14	0
chr2_95072821_95092322_-_14	0
chr2_132629917_132653932_-_14	0.0136986
chr2_132678386_132695588_-_14	0
chr2_92289438_92312725_-_15	0
chr2_94689042_94713501_-_15	0
chr2_94983092_95004825_-_15	0
chr2_95060043_95081030_-_15	0.00806452
chr2_132665209_132676065_+_15	0
chr2_132676065_132695844_+_15	0
chr2_92284107_92300264_-_16	0
chr2_94691104_94704264_+_16	0
chr2_94990972_95001411_+_16	0
chr2_95014132_95029767_-_16	0
chr2_95064415_95084784_-_16	0.0165289
chr2_132667739_132681236_+_16	0
chr2_132681236_132701471_-_16	0
chr2_92287040_92308739_-_17	0
chr2_94987940_95007403_+_17	0
chr2_95007403_95027755_-_17	0
chr2_95061431_95076310_-_17	0
chr2_95076310_95094264_-_17	0
chr2_132642005_132653924_-_17	0.0285714
chr2_132670744_132688618_+_17	0
chr2_92285298_92309062_+_18	0
chr2_94689070_94703910_-_18	0
chr2_95015482_95025882_-_18	0.0491803
chr2_95068068_95086987_-_18	0.0176991
chr2_132620752_132645459_+_18	0
chr2_132668792_132687078_-_18	0
chr2_92284964_92305352_+_19	0
chr2_94982437_95003968_-_19	0
chr2_95021356_95036067_-_19	0
chr2_95070827_95082573_+_19	0.028169
chr2_132626805_132648750_+_19	0
chr2_132660923_132679305_+_19	0
chr2_132679305_132689998_+_19	0
chr2_92288858_92303147_+_20	0
chr2_94691891_94711316_+_20	0
chr2_94990471_95008444_-_20	0
chr2_95008444_95018640_-_20	0.05
chr2_95018640_95036908_+_20	0
chr2_95070983_95095185_-_20	0
chr2_132640357_132657329_+_20	0
chr2_132657329_132679310_-_20	0
chr2_132679310_132700545_-_20	0
chr2_92290058_92315044_+_21	0
chr2_95012633_95026880_+_21	0
chr2_95070774_95086571_+_21	0.0212766
chr2_132634414_132653892_+_21	0.00854701
chr2_132671808_132684493_+_21	0
chr2_132684493_132706899_-_21	0
chr2_92290372_92313222_-_22	0
chr2_94692329_94708111_-_22	0
chr2_94992295_95005811_-_22	0
chr2_95005811_95021619_-_22	0.0326087
chr2_95064842_95086624_+_22	0.0152672
chr2_132625803_132646377_-_22	0
chr2_132663440_132673763_-_22	0
chr2_132673763_132684637_+_22	0
chr2_132684637_132706383_+_22	0
chr2_92290802_92304677_-_23	0
chr2_94981242_95005175_+_23	0
chr2_95015296_95039267_-_23	0.0283688
chr2_95072691_95088165_-_23	0
chr2_132636258_132658937_+_23	0.00746269
chr2_132674031_132696807_-_23	0
chr2_92286759_92303298_+_24	0
chr2_94693647_94715173_+_24	0
chr2_95059321_95081997_-_24	0.00746269
chr2_132625110_132644483_-_24	0
chr2_132665692_132689822_-_24	0
chr2_94692024_94708540_-_25	0
chr2_94981095_95001765_+_25	0
chr2_95018199_95032532_-_25	0
chr2_95067498_95078848_-_25	0
chr2_132681114_132702483_-_25	0
chr2_92276661_92298772_-_26	0
chr2_94683592_94708232_+_26	0
chr2_95060981_95084840_+_26	0.0141844
chr2_132634844_132659036_+_26	0.00694444
chr2_132675876_132696543_+_26	0
chr2_94989955_95012168_+_27	0.0225564
chr2_95012168_95031662_+_27	0
chr2_132622699_132645324_-_27	0
chr2_132645324_132655385_-_27	0.0344828
chr2_132669015_132684194_-_27	0
chr2_132684194_132694882_+_27	0
chr2_92280127_92302756_+_28	0
chr2_95015955_95034206_-_28	0
chr2_95077071_95095510_-_28	0
chr2_132627657_132649584_-_28	0
chr2_132665025_132685463_+_28	0
chr2_132685463_132696892_+_28	0
chr2_92285507_92301324_+_29	0
chr2_94989661_95006075_-_29	0
chr2_95006075_95024767_+_29	0.0272727
chr2_132663886_132687526_-_29	0
chr2_94685768_94707273_-_0	0
chr2_95011571_95029747_-_0	0.0280374
chr2_95073281_95094551_-_0	0
chr2_132629777_132652910_-_0	0
chr2_132668857_132685102_-_0	0
chr2_132685102_132709408_-_0	0
chr2_92286205_92304867_+_1	0
chr2_94983160_95006798_-_1	0
chr2_95006798_95020763_+_1	0.0365854
chr2_95020763_95031600_+_1	0
chr2_95068359_95082798_+_1	0.0235294
chr2_132629349_132654279_-_1	0
chr2_132673976_132697691_+_1	0
chr2_94995648_95009249_+_2	0
chr2_95009249_95023677_+_2	0
chr2_95069177_95091675_-_2	0.0148148
chr2_132629319_132646561_+_2	0
chr2_132671194_132696098_-_2	0
chr2_92292328_92309760_+_3	0
chr2_95010388_95029475_+_3	0
chr2_95072997_95093084_-_3	0
chr2_132631575_132650136_-_3	0
chr2_132665708_132685733_-_3	0
chr2_132685733_132709077_-_3	0
chr2_94688199_94703341_+_4	0
chr2_95064000_95082058_-_4	0.00934579
chr2_132638417_132650019_-_4	0
chr2_132666297_132678961_+_4	0
chr2_132678961_132703884_-_4	0
chr2_92290572_92311121_-_5	0
chr2_95010978_95031965_+_5	0
chr2_95069500_95084644_+_5	0.0111111
chr2_132625249_132648718_-_5	0
chr2_132670721_132694991_-_5	0
chr2_92278348_92299009_+_6	0
chr2_95062961_95087243_-_6	0.0137931
chr2_132628934_132645846_-_6	0
chr2_132666370_132678189_-_6	0
chr2_132678189_132689259_-_6	0
chr2_94691536_94708233_+_7	0
chr2_94987173_95008430_+_7	0
chr2_95008430_95032103_-_7	0.0215827
chr2_95068943_95091993_-_7	0.0143885
chr2_132626976_132644809_-_7	0
chr2_132662767_132674657_+_7	0
chr2_132674657_132685438_-_7	0
chr2_132685438_132695639_-_7	0
chr2_92289311_92304107_-_8	0
chr2_94693803_94715618_-_8	0
chr2_95015066_95025738_+_8	0
chr2_95071273_95085408_+_8	0.0235294
chr2_132636984_132654836_-_8	0
chr2_132666324_132680110_-_8	0
chr2_132680110_132690275_-_8	0
chr2_92287995_92311968_+_9	0
chr2_94983964_95003419_-_9	0
chr2_95063556_95076175_-_9	0
chr2_95076175_95096237_-_9	0
chr2_132631469_132648808_-_9	0
chr2_132661162_132683937_+_9	0
chr2_132683937_132705681_-_9	0
chr2_94992708_95008614_+_10	0
chr2_95008614_95025186_+_10	0
chr2_95071000_95091589_-_10	0
chr2_132632780_132647836_+_10	0
chr2_132676279_132690031_-_10	0
chr2_94692582_94705323_-_11	0
chr2_94990791_95007589_-_11	0
chr2_95007589_95027213_-_11	0
chr2_95066655_95088422_+_11	0.0153846
chr2_132625602_132645291_+_11	0
chr2_132667138_132686082_-_11	0
chr2_92277151_92300479_-_12	0
chr2_94694113_94718966_-_12	0
chr2_94984155_95005209_-_12	0
chr2_95064963_95083877_-_12	0.0176991
chr2_132628668_132646719_+_12	0
chr2_132665596_132679780_-_12	0
chr2_132679780_132704756_-_12	0
chr2_92278694_92299564_-_13	0
chr2_94985591_95001230_+_13	0
chr2_95014687_95031230_-_13	0.0309278
chr2_95073381_95089370_-_13	0
chr2_132624510_132648247_-_13	0
chr2_132671909_132690246_+_13	0
chr2_92281880_92305094_-_14	0
chr2_94687237_94708797_-_14	0
chr2_95024374_95035849_-_14	0
chr2_95065655_95082716_+_14	0.019802
chr2_132636461_132658418_-_14	0
chr2_132676429_132700388_+_14	0
chr2_92282201_92305558_+_15	0
chr2_94684558_94704856_+_15	0
chr2_95074045_95089730_-_15	0
chr2_132638212_132660903_-_15	0
chr2_132660903_132683138_-_15	0
chr2_132683138_132696805_+_15	0
chr2_92283779_92303532_-_16	0
chr2_95013714_95038345_-_16	0.0277778
chr2_95060822_95078054_-_16	0.00990099
chr2_132631006_132654402_-_16	0
chr2_132675855_132694729_-_16	0
chr2_92278873_92300345_-_17	0
chr2_95019721_95035279_-_17	0
chr2_95063087_95080465_+_17	0
chr2_132631710_132654684_+_17	0.00724638
chr2_132669673_132682974_+_17	0
chr2_132682974_132695090_-_17	0
chr2_92288128_92298182_-_18	0
chr2_94683792_94708685_-_18	0
chr2_95065796_95083198_+_18	0.0194175
chr2_132633853_132650490_-_18	0
chr2_132665551_132689051_-_18	0
chr2_92280354_92304063_+_19	0
chr2_95060030_95082029_-_19	0.00763359
chr2_132627078_132646158_-_19	0
chr2_132657315_132672755_+_19	0
chr2_132672755_132690679_-_19	0
chr2_95019190_95034045_+_20	0
chr2_95073876_95098403_+_20	0
chr2_132627705_132645936_+_20	0
chr2_132670254_132689127_+_20	0
chr2_92277913_92298359_+_21	0
chr2_94690413_94706453_+_21	0
chr2_95015307_95033099_+_21	0
chr2_132627134_132646876_+_21	0
chr2_132664589_132686270_+_21	0
chr2_92291923_92310288_-_22	0
chr2_94691824_94701928_-_22	0
chr2_94996531_95009376_+_22	0
chr2_95009376_95028293_+_22	0
chr2_95069383_95085187_+_22	0.0106383
chr2_132630158_132649295_-_22	0
chr2_132670288_132681206_-_22	0
chr2_132681206_132704752_+_22	0
chr2_92280475_92297546_+_23	0
chr2_94990746_95008786_+_23	0
chr2_95008786_95026579_-_23	0.0288462
chr2_95059903_95082021_-_23	0.00763359
chr2_132627195_132651309_-_23	0
chr2_132667775_132680880_+_23	0
chr2_132680880_132705495_+_23	0
chr2_92287745_92299102_+_24	0
chr2_94690027_94707584_+_24	0
chr2_94987647_95001704_+_24	0
chr2_95012977_95025353_-_24	0.0416667
chr2_95025353_95035603_+_24	0
chr2_95069443_95094246_-_24	0
chr2_132628285_132644852_+_24	0
chr2_132660058_132671710_+_24	0
chr2_132671710_132694439_-_24	0
chr2_92281623_92298668_+_25	0
chr2_94688105_94710405_-_25	0
chr2_94989192_95008430_-_25	0
chr2_95008430_95018821_+_25	0.0491803
chr2_95018821_95033850_+_25	0
chr2_95063604_95074777_+_25	0
chr2_95074777_95085174_+_25	0
chr2_132632156_132647688_+_25	0
chr2_94687103_94708459_-_26	0
chr2_94997753_95008794_-_26	0.0447761
chr2_95008794_95022560_+_26	0.037037
chr2_95066320_95089215_-_26	0.0144928
chr2_132664927_132679895_+_26	0
chr2_132679895_132695421_-_26	0
chr2_92290368_92309583_-_27	0
chr2_95073264_95094063_+_27	0
chr2_132634768_132659440_-_27	0
chr2_132659440_132683795_+_27	0
chr2_132683795_132696150_+_27	0
chr2_92276510_92300534_+_28	0
chr2_94990878_95012468_-_28	0.0232558
chr2_95012468_95031471_-_28	0.027027
chr2_95070306_95081479_+_28	0.0149254
chr2_132633145_132646769_-_28	0
chr2_132661477_132683886_-_28	0
chr2_132683886_132697108_+_28	0
chr2_92282542_92298756_+_29	0
chr2_94684398_94708230_+_29	0
chr2_95014197_95030987_+_29	0
chr2_95060503_95085299_-_29	0.0136986
chr2_132629449_132646980_+_29	0
chr2_132671119_132683046_-_29	0
chr2_132683046_132700735_+_29	0
chr2_92290009_92309972_+_0	0
chr2_94682083_94706703_-_0	0
chr2_95013268_95027766_+_0	0
chr2_95067676_95081117_+_0	0.0125
chr2_132639400_132662126_+_0	0.0148148
chr2_132662126_132679809_-_0	0
chr2_132679809_132689860_+_0	0
chr2_94684497_94705864_-_1	0
chr2_94997331_95009952_+_1	0.04
chr2_95009952_95031974_+_1	0
chr2_95067968_95085566_+_1	0.0192308
chr2_132632349_132646535_+_1	0
chr2_132664887_132688368_-_1	0
chr2_94991447_95008638_+_2	0
chr2_95008638_95029784_-_2	0.0241935
chr2_95062439_95080089_+_2	0
chr2_132623278_132647845_+_2	0
chr2_132670559_132682269_+_2	0
chr2_132682269_132703103_+_2	0
chr2_92291150_92306687_-_3	0
chr2_94685863_94710821_+_3	0
chr2_95066216_95078445_+_3	0
chr2_132637714_132657711_-_3	0
chr2_132657711_132672312_-_3	0
chr2_132672312_132690635_+_3	0
chr2_92290489_92312376_-_4	0
chr2_94983187_95001908_+_4	0
chr2_95062709_95080238_-_4	0
chr2_132632849_132648499_-_4	0
chr2_132662937_132682282_+_4	0
chr2_132682282_132695203_+_4	0
chr2_92280227_92300992_+_5	0
chr2_94992187_95011278_-_5	0.026087
chr2_95011278_95033910_+_5	0
chr2_95064796_95083436_-_5	0.00909091
chr2_132640707_132655826_-_5	0.0224719
chr2_132676232_132700137_+_5	0
chr2_94690966_94701912_-_6	0
chr2_94987163_95003938_+_6	0
chr2_95070292_95082847_+_6	0.0266667
chr2_132638499_132657122_-_6	0
chr2_132670247_132686559_-_6	0
chr2_92288990_92305649_-_7	0
chr2_95014575_95038624_-_7	0.0141844
chr2_95063451_95081337_+_7	0
chr2_132641963_132653892_-_7	0.0285714
chr2_132670182_132692088_-_7	0
chr2_94694449_94705878_-_8	0
chr2_94995544_95007652_+_8	0
chr2_95007652_95018128_-_8	0.0483871
chr2_95018128_95035383_-_8	0
chr2_95076503_95089519_+_8	0
chr2_132635200_132660168_-_8	0
chr2_132660168_132681309_-_8	0
chr2_132681309_132695176_+_8	0
chr2_92286102_92299433_-_9	0
chr2_95016897_95037195_+_9	0
chr2_132632436_132649014_+_9	0
chr2_132672068_132687399_-_9	0
chr2_92287938_92299771_-_10	0
chr2_94688052_94705517_+_10	0
chr2_95013050_95032694_-_10	0.026087
chr2_95070152_95083569_-_10	0.025
chr2_132633572_132648316_-_10	0
chr2_132659284_132682726_+_10	0
chr2_132682726_132704254_+_10	0
chr2_92286824_92304416_+_11	0
chr2_94693756_94706860_+_11	0
chr2_95014114_95036369_+_11	0
chr2_132622880_132644442_-_11	0
chr2_132667740_132692401_+_11	0
chr2_92280016_92299594_-_12	0
chr2_94993653_95010871_-_12	0.0291262
chr2_95010871_95032006_-_12	0.0241935
chr2_95074476_95092057_-_12	0
chr2_132635923_132649387_-_12	0
chr2_132668402_132686101_-_12	0
chr2_92284181_92297414_+_13	0
chr2_94694018_94711551_+_13	0
chr2_94991816_95007857_-_13	0
chr2_95007857_95021081_+_13	0.038961
chr2_95021081_95034452_-_13	0
chr2_95068939_95081537_+_13	0.0263158
chr2_132631315_132652829_-_13	0
chr2_132675054_132688887_+_13	0
chr2_92283417_92298378_-_14	0
chr2_94694426_94712308_-_14	0
chr2_95009798_95026325_+_14	0
chr2_95043950_95054435_-_14	0
chr2_95071354_95093822_+_14	0
chr2_132664058_132685751_-_14	0
chr2_132685751_132708243_+_14	0
chr2_92275654_92299111_+_15	0
chr2_94693994_94713487_+_15	0
chr2_94994106_95008193_+_15	0
chr2_95008193_95020217_-_15	0.0428571
chr2_95062354_95076168_-_15	0
chr2_95076168_95092847_-_15	0
chr2_132635901_132660105_+_15	0.00694444
chr2_132660105_132684532_-_15	0
chr2_132684532_132708797_-_15	0
chr2_92287448_92312435_-_16	0
chr2_94690614_94706032_-_16	0
chr2_95066113_95081015_-_16	0
chr2_132640266_132654044_+_16	0.0120482
chr2_132665542_132688175_-_16	0
chr2_92289007_92307759_+_17	0
chr2_94688755_94707217_+_17	0
chr2_95016162_95026469_+_17	0
chr2_95070447_95095181_-_17	0
chr2_132632278_132648194_-_17	0
chr2_132664644_132678783_+_17	0
chr2_132678783_132700381_-_17	0
chr2_92285625_92305367_+_18	0
chr2_94690154_94710739_+_18	0
chr2_95011708_95021722_+_18	0
chr2_95060540_95083221_-_18	0.0150376
chr2_132629695_132649436_+_18	0
chr2_132667787_132687292_+_18	0
chr2_92290160_92303666_+_19	0
chr2_94688473_94705539_+_19	0
chr2_95015657_95038059_-_19	0.00757576
chr2_95060827_95082016_+_19	0.008
chr2_132643080_132656212_-_19	0.025974
chr2_132676748_132697044_+_19	0
chr2_92290960_92304979_-_20	0
chr2_94692244_94703449_-_20	0
chr2_94987195_95008705_-_20	0
chr2_95008705_95022879_-_20	0.0361446
chr2_95063020_95083149_+_20	0.0169492
chr2_132638579_132648774_+_20	0
chr2_132672493_132694647_-_20	0
chr2_92286551_92308872_-_21	0
chr2_94691650_94714195_+_21	0
chr2_94979173_95002963_+_21	0
chr2_95013252_95037102_-_21	0.0214286
chr2_95074928_95094395_-_21	0
chr2_132639913_132660704_-_21	0.0163934
chr2_132660704_132677884_-_21	0
chr2_132677884_132692685_+_21	0
chr2_92277337_92299598_-_22	0
chr2_94688289_94703845_-_22	0
chr2_94981070_95001397_+_22	0
chr2_95021177_95036669_-_22	0
chr2_95066079_95081457_-_22	0.0222222
chr2_132628196_132649357_+_22	0
chr2_132665489_132688161_+_22	0
chr2_92286349_92303086_+_23	0
chr2_94992507_95011162_-_23	0.0272727
chr2_95011162_95033480_-_23	0.0229008
chr2_95064039_95088696_-_23	0.0136054
chr2_132663670_132685787_-_23	0
chr2_132685787_132710657_-_23	0
chr2_95015801_95036389_-_24	0
chr2_95060580_95077117_+_24	0.0102041
chr2_95077117_95089263_+_24	0
chr2_132657820_132678389_-_24	0
chr2_132678389_132698390_+_24	0
chr2_94990673_95005807_-_25	0
chr2_95005807_95018587_-_25	0.04
chr2_95067370_95085943_-_25	0.00917431
chr2_132640788_132654750_+_25	0.0240964
chr2_132665972_132680356_-_25	0
chr2_132680356_132702209_-_25	0
chr2_92280226_92303852_+_26	0
chr2_94692438_94703685_-_26	0
chr2_94991874_95010974_+_26	0.026087
chr2_95010974_95035246_-_26	0.028169
chr2_95065143_95089541_-_26	0.0136986
chr2_132622391_132644664_+_26	0
chr2_132665624_132683586_+_26	0
chr2_132683586_132705375_+_26	0
chr2_92287301_92305030_+_27	0
chr2_95016082_95031354_-_27	0
chr2_95066780_95081260_-_27	0.0235294
chr2_132665741_132689915_+_27	0
chr2_92287385_92308601_+_28	0
chr2_94686759_94704875_+_28	0
chr2_94985743_95004026_+_28	0
chr2_95017667_95030529_+_28	0
chr2_95076356_95092561_-_28	0
chr2_132631392_132651134_-_28	0
chr2_132673216_132693716_-_28	0
chr2_92291390_92306049_+_29	0
chr2_94985097_95009286_-_29	0
chr2_95009286_95027504_-_29	0.0280374
chr2_95069477_95086669_-_29	0.0196078
chr2_132681959_132696541_+_29	0
chr2_92283640_92308126_-_0	0
chr2_95074369_95091480_+_0	0
chr2_132638552_132652468_+_0	0.0121951
chr2_132676102_132691448_+_0	0
chr2_92292584_92304490_-_1	0
chr2_94690257_94706742_+_1	0
chr2_95062487_95082135_-_1	0.0172414
chr2_132631658_132655965_-_1	0
chr2_132655965_132674883_-_1	0
chr2_132674883_132688898_-_1	0
chr2_94681963_94706602_-_2	0
chr2_94990388_95012985_+_2	0.0220588
chr2_95012985_95032417_-_2	0.0263158
chr2_95072720_95085162_-_2	0
chr2_132631996_132652344_+_2	0.00806452
chr2_132670305_132684004_-_2	0
chr2_132684004_132704562_+_2	0
chr2_94693144_94706324_+_3	0
chr2_94984165_95004200_-_3	0
chr2_95018038_95028644_+_3	0
chr2_95064226_95084278_-_3	0.0169492
chr2_132663431_132686880_+_3	0
chr2_92286911_92305574_+_4	0
chr2_94694023_94717070_+_4	0
chr2_94990434_95004325_-_4	0
chr2_95059613_95081862_-_4	0.00763359
chr2_132643283_132654042_+_4	0.031746
chr2_132664611_132682764_+_4	0
chr2_132682764_132699347_-_4	0
chr2_92283727_92299512_-_5	0
chr2_94684547_94708972_-_5	0
chr2_95059890_95078834_+_5	0.00892857
chr2_132629735_132645410_+_5	0
chr2_132659531_132683312_-_5	0
chr2_132683312_132697969_+_5	0
chr2_94687082_94703089_-_6	0
chr2_94991770_95003628_+_6	0
chr2_95019548_95029997_+_6	0
chr2_95044744_95055060_-_6	0
chr2_95074406_95092735_-_6	0
chr2_132629621_132649167_-_6	0
chr2_132672604_132685526_+_6	0
chr2_132685526_132703977_-_6	0
chr2_92285507_92307125_-_7	0
chr2_94985953_95003522_+_7	0
chr2_95027415_95037701_-_7	0
chr2_132629283_132648190_+_7	0
chr2_132663215_132678074_-_7	0
chr2_132678074_132702270_+_7	0
chr2_92284428_92308691_+_8	0
chr2_94693342_94715916_+_8	0
chr2_94997787_95008547_-_8	0.0461538
chr2_95008547_95030454_-_8	0.0234375
chr2_95068162_95086910_+_8	0.0178571
chr2_132632918_132655725_-_8	0
chr2_132677773_132691147_+_8	0
chr2_92289295_92310797_+_9	0
chr2_94688389_94707021_-_9	0
chr2_94982237_95003992_-_9	0
chr2_95059785_95081882_-_9	0.00769231
chr2_132630944_132654811_-_9	0
chr2_132670362_132687569_+_9	0
chr2_92281969_92303990_+_10	0
chr2_95011056_95035524_-_10	0.0208333
chr2_95064867_95089127_-_10	0.0136986
chr2_132630529_132653562_-_10	0
chr2_132667679_132678281_-_10	0
chr2_132678281_132690721_+_10	0
chr2_92288143_92308822_-_11	0
chr2_94992403_95012375_+_11	0.0252101
chr2_95012375_95028446_-_11	0.0319149
chr2_95066409_95088996_+_11	0.0145985
chr2_132636340_132649721_+_11	0
chr2_132666624_132687055_-_11	0
chr2_92289346_92301135_+_12	0
chr2_94691274_94712379_-_12	0
chr2_94989546_95004087_-_12	0
chr2_132629845_132651448_-_12	0
chr2_92275233_92298998_+_13	0
chr2_94991443_95002013_+_13	0
chr2_95015679_95037004_+_13	0
chr2_95073988_95096401_-_13	0
chr2_132628270_132652093_+_13	0
chr2_132673375_132698340_-_13	0
chr2_94985423_95007872_+_14	0
chr2_95007872_95026553_+_14	0.0275229
chr2_132637676_132648367_-_14	0
chr2_132663216_132679146_-_14	0
chr2_132679146_132694835_-_14	0
chr2_92286088_92302691_+_15	0
chr2_94693131_94710959_+_15	0
chr2_94987490_95003578_+_15	0
chr2_95073303_95089140_-_15	0
chr2_132662382_132673672_-_15	0
chr2_132673672_132697247_-_15	0
chr2_94687303_94706451_-_16	0
chr2_94997715_95008674_+_16	0.0757576
chr2_95008674_95019376_-_16	0.047619
chr2_95019376_95029588_+_16	0
chr2_95072519_95082960_-_16	0.031746
chr2_132665663_132681346_+_16	0
chr2_132681346_132705365_+_16	0
chr2_92284963_92299170_+_17	0
chr2_94689183_94710376_+_17	0
chr2_95062041_95076900_-_17	0
chr2_95076900_95092394_+_17	0
chr2_132632176_132655393_+_17	0.00714286
chr2_132678121_132696152_-_17	0
chr2_94688351_94709928_-_18	0
chr2_95014030_95034369_+_18	0
chr2_95066394_95085407_-_18	0.0176991
chr2_132629475_132645054_-_18	0
chr2_132667406_132680054_-_18	0
chr2_132680054_132690126_+_18	0
chr2_92279522_92303073_+_19	0
chr2_95013651_95025941_+_19	0
chr2_95073014_95084109_-_19	0.0151515
chr2_132660974_132672988_-_19	0
chr2_132672988_132689999_+_19	0
chr2_92281192_92302034_-_20	0
chr2_94990886_95014958_-_20	0.0211268
chr2_95014958_95029524_-_20	0.0348837
chr2_95069922_95084226_+_20	0.0232558
chr2_132666394_132677352_+_20	0
chr2_132677352_132699767_+_20	0
chr2_94693324_94706987_-_21	0
chr2_95061317_95081141_+_21	0
chr2_132638711_132663614_+_21	0.00684931
chr2_132663614_132679840_+_21	0
chr2_132679840_132698768_+_21	0
chr2_95021807_95035242_-_22	0
chr2_95071833_95085876_+_22	0.0238095
chr2_132676612_132689993_+_22	0
chr2_94991261_95004616_-_23	0
chr2_95072552_95092870_-_23	0
chr2_132634463_132650167_-_23	0
chr2_132663685_132679730_-_23	0
chr2_132679730_132694185_+_23	0
chr2_92290845_92309445_+_24	0
chr2_94688845_94701396_+_24	0
chr2_94992714_95010521_-_24	0.0283019
chr2_95010521_95020865_-_24	0.0491803
chr2_95063238_95087455_-_24	0.00694444
chr2_132628803_132649394_-_24	0
chr2_132673835_132693987_-_24	0
chr2_94693668_94704798_+_25	0
chr2_94989735_95002153_+_25	0
chr2_95013942_95026785_+_25	0
chr2_95066165_95090162_-_25	0.00689655
chr2_132626299_132648325_+_25	0
chr2_132672789_132691810_-_25	0
chr2_94688409_94706232_+_26	0
chr2_94997926_95009112_-_26	0.0447761
chr2_95009112_95024664_+_26	0
chr2_95070005_95091642_-_26	0.0153846
chr2_132632276_132648288_-_26	0
chr2_132675777_132698557_-_26	0
chr2_92283845_92298965_+_27	0
chr2_94992350_95008272_-_27	0
chr2_95008272_95024140_-_27	0.0322581
chr2_95024140_95034426_+_27	0
chr2_132638592_132649934_+_27	0.0144928
chr2_132662072_132678014_+_27	0
chr2_132678014_132695043_-_27	0
chr2_92287297_92309482_-_28	0
chr2_94985750_95004939_-_28	0
chr2_132632340_132655586_+_28	0.00714286
chr2_132675487_132696027_+_28	0
chr2_92288330_92305176_+_29	0
chr2_94981676_95004758_+_29	0
chr2_95016492_95038052_-_29	0.00787402
chr2_95070284_95082145_+_29	0.0142857
chr2_132659945_132680334_+_29	0
chr2_132680334_132698987_+_29	0
chr2_94689144_94711277_+_0	0
chr2_95016586_95028544_+_0	0
chr2_95074705_95098039_+_0	0
chr2_132633911_132651116_+_0	0.00961539
chr2_132672968_132685874_-_0	0
chr2_132685874_132697523_+_0	0
chr2_92286812_92304249_+_1	0
chr2_94694391_94717219_-_1	0
chr2_94981548_95003530_-_1	0
chr2_95061024_95081632_+_1	0.00819672
chr2_132628564_132646707_+_1	0
chr2_132661353_132674520_-_1	0
chr2_132674520_132697059_+_1	0
chr2_92280259_92297915_-_2	0
chr2_94688910_94703434_+_2	0
chr2_94994467_95012687_-_2	0.0275229
chr2_95012687_95025745_+_2	0
chr2_95072971_95095793_-_2	0
chr2_132626662_132649201_-_2	0
chr2_132664006_132682393_-_2	0
chr2_132682393_132698086_-_2	0
chr2_92282267_92299526_-_3	0
chr2_94689379_94701189_+_3	0
chr2_94996476_95009586_-_3	0.038961
chr2_95009586_95026977_-_3	0.0294118
chr2_95061058_95085077_-_3	0.00704225
chr2_132635979_132647994_+_3	0
chr2_132670182_132684728_+_3	0
chr2_132684728_132696419_+_3	0
chr2_92280715_92302954_+_4	0
chr2_94694339_94707107_-_4	0
chr2_94990115_95013142_-_4	0.0217391
chr2_95013142_95036157_-_4	0
chr2_95065515_95081460_-_4	0.0212766
chr2_132625063_132645374_-_4	0
chr2_132664665_132681268_-_4	0
chr2_132681268_132693915_-_4	0
chr2_92287801_92312409_-_5	0
chr2_94986179_95005442_-_5	0
chr2_95064239_95088281_+_5	0.0140845
chr2_132639588_132655806_-_5	0
chr2_132655806_132672398_+_5	0
chr2_132682678_132705415_+_5	0
chr2_92278111_92298982_-_6	0
chr2_94691929_94709443_+_6	0
chr2_94993690_95013101_-_6	0.026087
chr2_95013101_95035359_-_6	0.0229008
chr2_95065673_95084101_-_6	0.00917431
chr2_132628200_132652694_-_6	0
chr2_132668270_132678467_-_6	0
chr2_132678467_132688881_-_6	0
chr2_92285030_92303294_-_7	0
chr2_94989899_95004508_-_7	0
chr2_95066814_95080626_-_7	0.0243902
chr2_132627813_132648935_-_7	0
chr2_132673263_132686459_-_7	0
chr2_92287332_92302497_-_8	0
chr2_94689248_94702473_+_8	0
chr2_95061586_95079483_+_8	0
chr2_132664324_132688754_+_8	0
chr2_94985913_95001749_+_9	0
chr2_95013535_95033902_-_9	0.0252101
chr2_95077342_95090413_-_9	0
chr2_132632932_132645326_+_9	0
chr2_132660802_132684103_-_9	0
chr2_132684103_132703977_+_9	0
chr2_95020675_95036867_+_10	0
chr2_95071919_95092440_-_10	0
chr2_132632973_132649226_-_10	0
chr2_132672921_132696832_+_10	0
chr2_92282924_92303602_+_11	0
chr2_94990733_95001450_-_11	0
chr2_95068935_95085032_-_11	0.0208333
chr2_132637885_132653690_-_11	0
chr2_132675861_132687658_-_11	0
chr2_92287680_92306983_-_12	0
chr2_94993008_95014152_-_12	0.0238095
chr2_95014152_95030013_-_12	0.0319149
chr2_95068512_95081683_+_12	0.025974
chr2_132629139_132651753_-_12	0
chr2_132674903_132693613_-_12	0
chr2_94988801_95006685_+_13	0
chr2_95006685_95020620_+_13	0.0365854
chr2_95076483_95088105_-_13	0
chr2_132625263_132649041_-_13	0
chr2_132660007_132672196_-_13	0
chr2_132683074_132703705_+_13	0
chr2_92282747_92298090_-_14	0
chr2_94687058_94705318_+_14	0
chr2_94992812_95013345_+_14	0.0243902
chr2_95013345_95037263_-_14	0.0214286
chr2_95063797_95077186_+_14	0
chr2_95077186_95095808_-_14	0
chr2_132634664_132647681_+_14	0
chr2_132662719_132686417_-_14	0
chr2_92291109_92307533_+_15	0
chr2_94693762_94709000_+_15	0
chr2_95015664_95026887_+_15	0
chr2_95060309_95082541_+_15	0.00763359
chr2_132633636_132657537_-_15	0
chr2_132676826_132690927_+_15	0
chr2_92279612_92304015_-_16	0
chr2_94690803_94714023_+_16	0
chr2_94995691_95011664_-_16	0.0315789
chr2_95011664_95029842_-_16	0
chr2_95059936_95081414_-_16	0.00793651
chr2_132631379_132653048_+_16	0
chr2_132668899_132679627_+_16	0
chr2_132679627_132691818_+_16	0
chr2_92288918_92308979_+_17	0
chr2_94689512_94703829_+_17	0
chr2_94993289_95003915_-_17	0
chr2_95019433_95035249_-_17	0
chr2_132641617_132654001_-_17	0.0273973
chr2_132676930_132699645_+_17	0
chr2_95014059_95027500_-_18	0.0379747
chr2_95070369_95084944_-_18	0.0232558
chr2_132637848_132655907_-_18	0
chr2_132655907_132671780_-_18	0
chr2_132671780_132683291_+_18	0
chr2_132683291_132701117_-_18	0
chr2_92282486_92306580_+_19	0
chr2_94689829_94702232_-_19	0
chr2_94988100_95004758_-_19	0
chr2_95072092_95095552_+_19	0
chr2_132666602_132677576_+_19	0
chr2_132677576_132693775_-_19	0
chr2_92286043_92297538_-_20	0
chr2_95065752_95088096_-_20	0.0149254
chr2_132636444_132654400_+_20	0.00925926
chr2_132678831_132697227_+_20	0
chr2_92291693_92310042_-_21	0
chr2_94987993_95005226_+_21	0
chr2_95018908_95037723_-_21	0
chr2_95071884_95096177_+_21	0
chr2_132676603_132701556_-_21	0
chr2_92285257_92301795_+_22	0
chr2_95012500_95025027_-_22	0.0410959
chr2_95069402_95081224_+_22	0.0285714
chr2_132660118_132681004_-_22	0
chr2_132681004_132704551_-_22	0
chr2_92288635_92300340_-_23	0
chr2_95014916_95030321_+_23	0
chr2_95064447_95076812_+_23	0
chr2_95076812_95098991_+_23	0
chr2_132639338_132654379_+_23	0
chr2_132678381_132701980_+_23	0
chr2_94985812_95003049_-_24	0
chr2_95015188_95036339_+_24	0
chr2_95072419_95083103_+_24	0.031746
chr2_132638653_132662516_-_24	0
chr2_132662516_132684459_+_24	0
chr2_132684459_132709287_-_24	0
chr2_92281850_92305851_+_25	0
chr2_94691710_94710696_+_25	0
chr2_95063162_95077971_+_25	0
chr2_132635725_132656572_-_25	0
chr2_132679649_132694574_+_25	0
chr2_92291649_92307455_+_26	0
chr2_94691401_94702928_+_26	0
chr2_95020140_95032097_+_26	0
chr2_95063434_95087336_+_26	0.0140845
chr2_132633839_132649949_-_26	0
chr2_132669540_132682879_-_26	0
chr2_132682879_132700642_+_26	0
chr2_92289114_92299709_+_27	0
chr2_94690282_94705799_+_27	0
chr2_94994923_95008313_-_27	0.0365854
chr2_95008313_95029653_+_27	0
chr2_132627791_132650719_+_27	0
chr2_132671592_132691372_+_27	0
chr2_92288073_92306850_-_28	0
chr2_94692938_94709681_+_28	0
chr2_95011202_95034517_+_28	0
chr2_95069314_95085701_-_28	0.0104167
chr2_132642354_132653731_+_28	0.0149254
chr2_132678087_132702165_-_28	0
chr2_92290437_92303242_+_29	0
chr2_94692263_94716319_+_29	0
chr2_95014128_95033568_+_29	0
chr2_95067966_95078746_-_29	0
chr2_132632065_132645137_+_29	0
chr2_132664031_132679617_+_29	0
chr2_132679617_132704278_-_29	0
chr3_81021323_81032843_-_0	0
chr3_90333327_90346483_-_0	0
chr3_90376297_90387593_+_0	0
chr3_90387593_90408205_-_0	0
chr3_90408205_90421103_+_0	0
chr3_90441098_90455007_+_0	0
chr3_90455007_90472130_+_0	0
chr3_92591441_92613106_+_0	0
chr3_96450649_96464962_+_0	0
chr3_96464962_96481036_+_0	0.0105263
chr3_96481036_96494950_-_0	0
chr3_96494950_96517839_+_0	0
chr3_81015407_81036209_+_1	0
chr3_90333515_90345951_-_1	0
chr3_90380253_90399592_+_1	0
chr3_90399592_90418097_-_1	0
chr3_90440697_90454186_-_1	0
chr3_90454186_90477389_-_1	0
chr3_90567427_90581211_+_1	0
chr3_92857636_92880714_-_1	0
chr3_95847731_95869051_-_1	0
chr3_96456099_96476922_-_1	0
chr3_96476922_96498172_-_1	0.008
chr3_96498172_96514989_+_1	0
chr3_81018656_81042502_-_2	0
chr3_90331987_90351374_+_2	0
chr3_90385414_90397116_-_2	0
chr3_90407304_90423350_+_2	0
chr3_90438303_90458295_+_2	0
chr3_90458295_90482052_+_2	0
chr3_90482052_90494223_+_2	0.0555556
chr3_91476310_91498575_+_2	0
chr3_91711645_91727706_-_2	0.0105263
chr3_92587169_92609722_-_2	0
chr3_92861636_92883097_-_2	0
chr3_92900619_92917411_+_2	0
chr3_95855246_95868174_-_2	0
chr3_96443877_96462361_+_2	0
chr3_96462361_96473396_-_2	0
chr3_96473396_96496927_-_2	0.00719425
chr3_96496927_96519814_-_2	0
chr3_80991908_81007960_+_3	0
chr3_81020436_81038531_-_3	0
chr3_90329346_90346562_-_3	0
chr3_90381986_90397712_+_3	0
chr3_90397712_90416955_+_3	0
chr3_90434605_90459235_+_3	0
chr3_90459235_90471055_-_3	0
chr3_91474720_91495088_+_3	0
chr3_91694317_91717641_-_3	0
chr3_96445487_96467876_-_3	0
chr3_96467876_96480034_-_3	0.0140845
chr3_96480034_96498288_-_3	0
chr3_81017185_81036176_+_4	0
chr3_90319522_90340205_-_4	0
chr3_90386433_90401551_+_4	0
chr3_90401551_90425726_+_4	0
chr3_90438377_90454658_+_4	0
chr3_90454658_90477627_+_4	0
chr3_90567224_90577403_+_4	0
chr3_91475726_91494274_+_4	0
chr3_92591882_92614948_+_4	0
chr3_92862267_92875895_+_4	0
chr3_92896728_92917235_-_4	0
chr3_95847103_95870055_-_4	0
chr3_96446276_96471243_+_4	0
chr3_96471243_96484044_+_4	0
chr3_96484044_96507990_-_4	0
chr3_81023151_81033627_+_5	0
chr3_90331993_90355019_-_5	0
chr3_90355019_90378437_-_5	0
chr3_90378437_90402739_-_5	0
chr3_90402739_90417125_+_5	0
chr3_90434258_90455448_-_5	0
chr3_90455448_90475517_-_5	0
chr3_90564056_90574434_+_5	0
chr3_92903333_92924886_-_5	0
chr3_96452152_96469376_+_5	0
chr3_96469376_96485791_-_5	0
chr3_96485791_96501141_-_5	0
chr3_80979254_81002069_-_6	0
chr3_90334868_90354038_-_6	0
chr3_90354038_90366954_+_6	0
chr3_90378968_90397023_+_6	0
chr3_90397023_90419704_-_6	0
chr3_90441514_90462008_-_6	0
chr3_90462008_90480475_-_6	0
chr3_90563739_90580359_+_6	0
chr3_91696627_91712892_+_6	0
chr3_91712892_91727909_+_6	0.0113636
chr3_92593920_92605292_-_6	0
chr3_92857466_92875005_-_6	0
chr3_92896139_92911133_+_6	0
chr3_95847572_95872407_-_6	0
chr3_96454212_96479099_+_6	0
chr3_96479099_96502428_-_6	0.00724638
chr3_81017035_81031852_+_7	0
chr3_90329821_90348671_+_7	0
chr3_90368849_90389882_+_7	0
chr3_90389882_90407241_-_7	0
chr3_90407241_90420471_+_7	0
chr3_90434823_90453748_+_7	0
chr3_90453748_90476391_-_7	0
chr3_90476391_90489150_-_7	0.0533333
chr3_91477382_91489030_-_7	0
chr3_91706503_91717937_+_7	0.0144928
chr3_92594977_92615663_+_7	0
chr3_96444948_96466655_+_7	0
chr3_96466655_96479393_-_7	0
chr3_96479393_96501110_-_7	0
chr3_80995119_81010930_-_8	0
chr3_90328072_90343662_+_8	0
chr3_90355477_90365650_+_8	0
chr3_90384971_90404878_-_8	0
chr3_90404878_90422847_-_8	0
chr3_90436655_90455318_-_8	0
chr3_90455318_90471098_-_8	0
chr3_91693595_91717100_-_8	0
chr3_91717100_91729949_-_8	0
chr3_92894418_92911577_+_8	0
chr3_95846456_95865706_+_8	0
chr3_96470959_96494853_+_8	0
chr3_96494853_96507898_-_8	0
chr3_80991615_81010034_+_9	0
chr3_90337816_90358026_-_9	0
chr3_90373477_90394150_-_9	0
chr3_90408177_90431293_-_9	0
chr3_90567240_90579841_-_9	0
chr3_91480668_91502355_-_9	0
chr3_91701344_91718952_-_9	0
chr3_92852797_92876087_-_9	0
chr3_92897506_92920372_-_9	0
chr3_95847147_95865764_-_9	0
chr3_96460767_96474639_-_9	0
chr3_96474639_96499433_+_9	0.00684931
chr3_80990027_81013846_+_10	0
[truncated: 83,331 more rows]
