# Supplementary material for: Centromere Landscapes Resolved from Hundreds of Human Genomes
Source: Genomics Proteomics Bioinformatics. 2024 Oct 18;22(5):qzae071. doi: 10.1093/gpbjnl/qzae071 (PMC11652271; doi:10.1093/gpbjnl/qzae071)
Supplement: qzae071_Supplementary_Data [file qzae071_supplementary_data.zip › Table S6.xlsx]

## Sheet: Sheet1
Table S6 The normalized number of HORs among samples on chromosome X
Samples	X_M1L12
HG00438	988.389
HG00621	1565.87
HG00673	1413.88
HG00733	1538.12
HG00735	990.09
HG00741	1577.64
HG01071	1739.39
HG01106	1179.47
HG01109	1262.32
HG01123	1330.39
HG01175	1422.28
HG01243	1334.4
HG01258	1654.01
HG01358	1561.48
HG01361	1341.17
HG01891	1347.08
HG01928	1841.4
HG01952	1402.38
HG01978	1827.73
HG02055	913.312
HG02080	1402.55
HG02145	1384.81
HG02148	1807.03
HG02257	1134.77
HG02486	999.731
HG02559	1202.28
HG02572	2572.96
HG02622	1447.99
HG02630	1581.51
HG02717	849.886
HG02723	1245.45
HG02818	1107.12
HG02886	1009.67
HG03098	720.545
HG03453	1229.49
HG03486	1607.56
HG03492	1828.73
HG03516	1029.59
HG03540	1503.56
HG03579	862.192
NA18906	1062.25
NA19240	1019.23
NA20129	1180.22
CHM13	1477.11
HIFI032007D	1717.39
HIFI032018D	995.801
HIFI032069D	1365.86
HIFI032097D	2090.93
HIFI032103D	1767
HIFI032161D	1829.58
HIFI032164D	1974.24
HIFI032167D	1558.81
HIFI032182D	1464.45
HIFI032289D	1694.14
HIFI032292D	1537.04
HIFI032302D	1469.97
HIFI032306D	1790.42
HIFI032335D	1812.23
HIFI032349D	1432.46
HIFI032373D	1388.89
HIFI032420D	1838.31
HIFI032422D	1826.01
HIFI032429D	1450.26
HIFI032440D	1554.21
HIFI032450D	2296.82
HIFI032453D	1696.65
HIFI032454D	1632.7
HIFI032462D	1692.66
HIFI032473D	1420.45
HIFI032487D	622.093
HIFI032501D	1473.94
HIFI032510D	1389.16
HIFI032513D	1731.39
HIFI032529D	1437.49
HIFI032566D	1484.9
HIFI032567D	1801.06
HIFI032585D	1347.69
HIFI032586D	1832.84
HIFI032591D	1467.87
HIFI032604D	1998.28
HIFI032607D	2063.19
HIFI032662D	1296.55
HIFI032668D	1544.41
HIFI032682D	1558.72
HIFI032685D	1775.56
HIFI032692D	1918.32
HIFI032693D	1688.82
HIFI032698D	1934.94
HIFI032706D	1481.31
HIFI032711D	1430.15
HIFI032731D	1795.85
RY01	1337.37
RY02	894.266
RY03	1660.56
RY04	1769.18
RY05	1451.98
RY06	1788.2
RY07	1460.18
RY08	1487.75
RY09	1356.49
RY10	1317.19
RY11	2234.89
