# Supplementary material for: Centromere Landscapes Resolved from Hundreds of Human Genomes
Source: Genomics Proteomics Bioinformatics. 2024 Oct 18;22(5):qzae071. doi: 10.1093/gpbjnl/qzae071 (PMC11652271; doi:10.1093/gpbjnl/qzae071)
Supplement: qzae071_Supplementary_Data [file qzae071_supplementary_data.zip › Table S7.xlsx]

## Sheet: Sheet1
Table S7 The normalized number of HORs among samples on chromosome Y
Samples	Y_M2L1	Y_M1L34	Y_M3L1	Y_M4L36
HIFI032018D	2.86828	33.3227	0	0.843613
HIFI032167D	1.34854	158.742	0	1.54119
HIFI032585D	3.14129	159.792	0	0
HIFI032289D	3.41545	149.463	0	1.18798
HG02572	3.807	153.669	0	21.2986
HIFI032420D	2.16527	213.279	14.0742	5.87716
HG02486	2.99042	141.641	2.1822	2.74796
HG02717	2.24772	166.894	4.00376	3.2311
HIFI032453D	2.05264	71.8423	0	1.02632
HIFI032450D	3.56707	30.6173	0	1.48628
HIFI032591D	2.18021	189.343	0	1.00625
HIFI032335D	2.40018	204.662	0	11.8163
RY02	2.64343	97.7356	0	1.39316
HIFI032182D	1.83957	168.627	0	1.22638
HIFI032164D	3.1692	128.793	0	3.87347
HG01258	2.5769	122.669	0	2.44361
HIFI032711D	3.41697	156.661	0	0
HG01358	2.21378	49.3418	14.9856	0
HIFI032473D	1.71026	53.329	0	0.777391
HIFI032103D	3.08945	139.107	0	0
HIFI032566D	3.80642	138.141	0	0
HG02145	1.49268	179.736	15.278	1.9317
HG01928	3.07595	157.884	10.9855	0
HIFI032422D	3.30154	153	8.51449	6.86372
HG01243	2.66986	47.2121	15.2182	0
HIFI032682D	2.90009	32.3038	0	0.483349
HG00621	2.7217	36.4708	0	0.544341
HIFI032513D	3.06712	165.463	0	0.322855
RY01	2.54717	89.392	0	0
RY03	3.49415	22.9667	0	0.946332
RY05	2.8678	26.414	0	0.792419
HG02055	2.55656	155.95	17.9734	3.21507
HIFI032440D	2.81093	129.068	0	1.87395
HIFI032373D	1.49844	56.1083	0	0.99896
HIFI032668D	1.36696	54.9349	0	0.341741
HG01952	2.24818	142.385	0	0
RY09	2.44744	64.2092	12.0932	0
HIFI032349D	2.81306	132.39	7.20847	7.29638
HG03492	2.34639	88.5527	13.7968	0
HIFI032706D	4.42844	85.3214	0	0.885689
HIFI032662D	2.41594	80.209	12.2407	0
RY04	2.7753	22.8597	0	0.730342
HG01106	2.45378	79.0846	0	13.2968
HIFI032462D	3.46726	136.592	0	0
HG00673	2.70179	127.563	0	0.771939
HG03098	3.6694	111.827	0	0
RY11	2.96861	120.627	0	1.3757
HG01109	4.02945	145.06	15.6599	3.29682
HG03579	2.28342	169.712	0	2.58564
HIFI032429D	1.87703	60.065	0	1.36511
HIFI032501D	3.43416	124.66	5.49466	6.3532
HIFI032685D	3.38927	96.0859	0	3.30454
HIFI032693D	2.51179	28.0221	0	1.09891
