# Supplementary material for: Centromere Landscapes Resolved from Hundreds of Human Genomes
Source: Genomics Proteomics Bioinformatics. 2024 Oct 18;22(5):qzae071. doi: 10.1093/gpbjnl/qzae071 (PMC11652271; doi:10.1093/gpbjnl/qzae071)
Supplement: qzae071_Supplementary_Data [file qzae071_supplementary_data.zip › Table S9.xlsx]

## Sheet: Sheet1
Table S9 The mean fold-change in HORs among samples from chromosome X
HOR	HG00438	HG00621	HG00673	HG00733	HG00735	HG00741	HG01071	HG01106	HG01109	HG01123	HG01175	HG01243	HG01258	HG01358	HG01361	HG01891	HG01928	HG01952	HG01978	HG02055	HG02080	HG02145	HG02148	HG02257	HG02486	HG02559	HG02572	HG02622	HG02630	HG02717	HG02723	HG02818	HG02886	HG03098	HG03453	HG03486	HG03492	HG03516	HG03540	HG03579	NA18906	NA19240	NA20129	CHM13	HIFI032007D	HIFI032018D	HIFI032069D	HIFI032097D	HIFI032103D
X_M1L12	0.660537	1.04647	0.944893	1.02792	0.661673	1.05433	1.16243	0.788237	0.843601	0.889097	0.950502	0.891773	1.10537	1.04353	0.8963	0.900246	1.2306	0.937203	1.22146	0.610363	0.93732	0.925462	1.20763	0.758362	0.668117	0.803481	1.7195	0.967684	1.05692	0.567976	0.832333	0.739883	0.674757	0.481537	0.821666	1.07433	1.22213	0.68807	1.00483	0.5762	0.709898	0.68115	0.788736	0.987147	1.14772	0.66549	0.912801	1.39736	1.18088
[truncated: 53 more columns]
