# Supplementary material for: Centromere Landscapes Resolved from Hundreds of Human Genomes
Source: Genomics Proteomics Bioinformatics. 2024 Oct 18;22(5):qzae071. doi: 10.1093/gpbjnl/qzae071 (PMC11652271; doi:10.1093/gpbjnl/qzae071)
Supplement: qzae071_Supplementary_Data [file qzae071_supplementary_data.zip › Table S10.xlsx]

## Sheet: Sheet1
Table S10 The mean fold-change in HORs among samples from chromosome Y
HOR	HIFI032018D	HIFI032167D	HIFI032585D	HIFI032289D	HG02572	HIFI032420D	HG02486	HG02717	HIFI032453D	HIFI032450D	HIFI032591D	HIFI032335D	RY02	HIFI032182D	HIFI032164D	HG01258	HIFI032711D	HG01358	HIFI032473D	HIFI032103D	HIFI032566D	HG02145	HG01928	HIFI032422D	HG01243	HIFI032682D	HG00621	HIFI032513D	RY01	RY03	RY05	HG02055	HIFI032440D	HIFI032373D	HIFI032668D	HG01952	RY09	HIFI032349D	HG03492	HIFI032706D	HIFI032662D	RY04	HG01106	HIFI032462D	HG00673	HG03098	RY11	HG01109	HG03579
Y_M2L1	1.04637	0.491958	1.14597	1.24599	1.38882	0.789908	1.09093	0.819989	0.74882	1.3013	0.795358	0.875607	0.964347	0.671091	1.15615	0.940074	1.24654	0.807607	0.623917	1.12706	1.38861	0.544541	1.12213	1.20443	0.973988	1.05798	0.992901	1.11891	0.92923	1.27469	1.0462	0.932655	1.02545	0.546644	0.49868	0.820155	0.892845	1.02623	0.855983	1.61553	0.881354	1.01245	0.895159	1.26489	0.985635	1.33863	1.08297	1.46998	0.83301
Y_M1L34	0.301908	1.43823	1.44774	1.35416	1.39226	1.93234	1.28329	1.51208	0.650901	0.277397	1.71547	1.85426	0.885498	1.52779	1.16688	1.1114	1.41937	0.447044	0.483168	1.26032	1.25158	1.62843	1.43045	1.3862	0.427748	0.292677	0.330431	1.49912	0.809904	0.208082	0.239314	1.41293	1.16938	0.508349	0.497718	1.29002	0.581744	1.19947	0.8023	0.773023	0.726705	0.207112	0.716518	1.23754	1.15574	1.01317	1.0929	1.31426	1.53761
Y_M3L1	0	0	0	0	0	4.39537	0.681499	1.25037	0	0	0	0	0	0	0	0	0	4.67999	0	0	0	4.7713	3.43077	2.65907	4.75263	0	0	0	0	0	0	5.61307	0	0	0	0	3.7767	2.2512	4.30872	0	3.82277	0	0	0	0	0	0	4.89057	0
Y_M4L36	0.365134	0.667059	0	0.514185	9.2185	2.54376	1.18938	1.39849	0.444213	0.643294	0.435527	5.11434	0.60299	0.530804	1.67652	1.05765	0	0	0.336472	0	0	0.836081	0	2.97077	0	0.209204	0.235603	0.139739	0	0.409593	0.342976	1.39155	0.811087	0.432372	0.147913	0	0	3.15803	0	0.383345	0	0.316108	5.75516	0	0.334112	0	0.595431	1.42694	1.11912
[truncated: 4 more columns]
