# Supplementary material for: Centromere Landscapes Resolved from Hundreds of Human Genomes
Source: Genomics Proteomics Bioinformatics. 2024 Oct 18;22(5):qzae071. doi: 10.1093/gpbjnl/qzae071 (PMC11652271; doi:10.1093/gpbjnl/qzae071)
Supplement: qzae071_Supplementary_Data [file qzae071_supplementary_data.zip › Table S12.xlsx]

## Sheet: Sheet1
Table S12 Consensus of the 79 HORs
HOR name	Monomer pattern	DNA Consensus
1_M1L2	2_1	AATTTGCAAGTGGAGATTTCAGCCGCTTTGAGGTCAATGGTAGAAAAGGAAATATCTTCGTATAAAAACTAGACAGAATGATTCTCAGAAACTCCTTTGTGATGTGTGCGTTCAACTCACAGAGTTTAACCTTTCTTTTCATAGAGCAGTTAGGAAACACTCTGTTTGTAAAGTCTGCAAGTGGATATTCAGACCTCTTTGAGGCCTTCGTTGGAAACGGGATTTCTTCATATTCTGCTAGACAGAAGAATTCTCAGTAACTTCCTTGTGTTGTGTGTATTCAACTCACAGAGTTGAACGATCCTTTACACAGAGCAGACTTGAAACACTCTTTTTGTGG
1_M2L6	2_5_6_4_3_1	AATTTGCAAGTGGAGATTTCAGCCGCTTTGAGGTCAATAGTAGAAAAGGAAATATCTTCGTAGAAAAACTAGACAGAATGATTCTCAGAAACTCCTTTGTGATGTGTGTGTTCAACTCACAGAGTTTAACCTTTCTTTTCATAGAGCAGTTAGTAAACACTCTGTTTATAAAGTCTGCAAGTGGATATTCAGACCCCTTTGAGGCCTTCGTTGGAAACGGGATTTCTTCATATTATGCTAGACAGAAGAATTCTCAGTAACTTCCTTGTGTTGTGTGTATTCAACTGACAGAGTTGAACTTTCATTTAGAGAGAGCAGATTTGAAACACTGTTTTTGTGGAATTTGCAAGTGGAGATTTCAAGCGCTTTGGGGCCAAAGGCAGAAAAGGAAATATCTTC…
2_M1L4	1_2_3_4	AATCTGCAAGTGGATATTTGTCTAGCTTTGAGGATTTCGTTGGAAACGGGATTACATATAAAAAGCAGACAGCAGCATTCCCAGAAACTTCTTTGTGATGTTTGCATTCAAGTCACAGAGTTGAACATTCCCTTTCATAGAGCAGGTTTGAAACACTCTTTTTGTAGTATCTGGATGTGGACATTTGGAGCGCTTTCAGGCCTATGGTGAAAAAGGAAATATCTTCCCCTGAAAACTAGACAGAAGCATTCTCAGAAACTTATTTGTGATGTGCGCCCTCAACTAACAGTGTTGAAGCTTTCTTTTGATAGAGCAGTTTTGAAACACTCTTTTTGTAAAATCTGCAAGAGGATATTTGGATAGCTTTGAGGATTTCGTTGGAAACGGGATTGTCTTCAT…
2_M2L2	1_2	AATCTGCAAGTGGATATTTGTCTAGCTTTGAGGATTTCGTTGGAAACGGGATTACATATAAAAAGCAGACAGCAGCATTCCCAGAAACTTCTTTGTGATGTTTGCATTCAAGTCACAGAGTTGAACATTCCCTTTCATAGAGCAGGTTTGAAACACTCTTTTTGTAGTATCTGGATGTGGACATTTGGAGCGCTTTCAGGCCTATGGTGAAAAAGGAAATATCTTCCCCTGAAAACTAGACAGAAGCATTCTCAGAAACTTATTTGTGATGTGCGCCCTCAACTAACAGTGTTGAAGCTTTCTTTTGATAGAGCAGTTTTGAAACACTCTTTTTGTAA
2_M3L8	2_3_2_1_2_3_4_1	TATCTGGATGTGGACATTTGGAGCGCTTTCAGGCCTATGGTGAAAAAGGAAATATCTTCCCCTGAAAACTAGACAGAAGCATTCTCAGAATCTTATTTGTGATGTGCGCCCTCAACTAACAGTGTTGAAGCTTTCTTTTGATAGAGCAGTTTTGAAACACTCTTTTTGTAAAATCTGCAAGAGGATATTTGGATAGCTTTGAGGATTTCGTTGGAAACGGGATTGTCTTCATATAAACTCTAGACAGAAGCATTCTCAGAAGCTTCATTGGGATGTTTCAATTGAAGTCACAGTGTTGAACAGTCCCTTTCATAGAGCAGGTTTGAAACACTCTTTTTGTAGTATCTGGATGTGGACATTTGGAGCGCTTTCAGGCCTATGGTTTAAAAGGAAATATCT…
2_M4L2	4_1	TATCTGGAAGTGGACATTTGGAGCGCTCTCAGGACTACGGTGAAAAAGGAAATATCTTCCAATAAAAGCTAGATAGAAGCAATGTCAGAAACTTTTTCATGATGTATCTACTCAGCTAACAGAGTTGAACCTTTCTTTTGAGAGAGCAGTTTTGAAACACTCTTTTTGTGGAATCTGCAAGTGGATATTTGTCTAGCTTTGAGGATTTCGTTGGAAACGGGATTACATATAAAAAGCAGACAGCAGCATTCCCAGTAACTTCTTTGTGATGTTTGCATTCAAGTCACAGAGTTGAACATTCCCTTTCATAGAGCAGGTTTGAAACACTCTTTTTGTAG
3_M1L17	11_12_13_14_15_16_1_2_3_4_5_6_7_8_9_4_10	ATGTCTGCAGCTGGATATTTGGACCTCTTTGAGGCCTTCGTAGTAAACGGGATTTCTTCGTGTAATGATAGACAATAGAATTCTCAGTGAATTTTTTTCTGTGTGTGTGTATTCAACTCACAGGGTTGAACCTTCCTTTAGACAGTGCAGATTTGAAACACTTGTCTGTGGAATTTGCAAGGGGAGATTTCAAGCACTTTGAGGCCATTGGTGGAAAAGGAAATATCTTCGTATAAAAACTAGACAGAATCATTCTCAGGAACTACTTTGTGATATGTGCATTCAACTCACAGAGTTTAACCTTTCTTTTCATAGATGAGTTTGGAAACAGTCAGTTTGTAAATTCTGCAACTGGATATTTGGACCTCTTTGAGGCTTTCGTTGGAAACGGGATTTCTT…
3_M2L10	25_26_18_19_23_22_20_21_17_24	AATTTCCAAGTGGATTTTTACAGCGGTTTGAGGTCTATGGCAGAAAAAGAAATATCTTCACAGAAAAACTAGGCAGATTCATTCTCCGAAGCTGTTTTGTGATGCTTGCATTAAGCTGACAGAGTTTAAACTTCCTTTGATAGAGCAGTTTGGAAACACTCTTTTTGTGGAATTTGCAAGTGTATATTTAGAGCGTTTTGAGGCCTACAGTAGGAAAGGAAATATCTTCACATAAAAACTAGACAGAAGTATTGTCAGAAACTTATTTGTGATATTTGCATTCAACGCACAGAGTTGAACATTCCTCTTGATGGAGCAGTTTTGAAACACTCTTTTTGTAGAATCTGCAAGTGGATATTTGGACCTCTTTGTGGCCTTCGTTTGAAACGTGATTTCTTC…
3_M4L15	1_2_3_4_5_6_7_8_9_4_10_11_12_13_14	AAGTCTGCAAGTGGATATTTAAACGTCTTTGAGGCCTTCGTTGGAAACGGGATTTTTTCATATAAACCAGGACAGAAGAATTCTCAGAAACTTCTTGATTGTTATGTGTGCATTCAACTCACAGAGTTGAACCTTACTTTGGAAAGAGCAGTTTTCTAACACTCTTTTTGTAAAAGTTCCAAGTGAATACTTTGAGTGCTTTGAAGCCTACGGTTGACAACGAAATATCTTCATGTAAAAACTACAAAGAATCATTCGCAGAAACCACGTTGTGATCTCTGCATTCAACTCACAGAGTTGAACCTTTCTTCCTATAGAGCAGTTATGAAACAGTCTCTTTGTAGAATTTGCAAGGGTGTATTTAGAGGGCATTGAAGCCTACGGTAGAAAAGGAAATAT…
4_M1L19	6_7_1_2_3_4_5_6_7_8_9_3_4_10_11_7_12_13_2	AATCTGCAAGTGGATATTTGGATAGCTTTGAGGATTTCGTTGGAAACGGGATGACATATAATATCTAGAGAGAAGCATTCTCAGGAACTTCTTTGTGATGTTTGCATTCAAGTCACAGAATTGAACATTCCCTTTCATAGAGCAGGTTTGAAACACTCTTTCTCTAGTATCTGGAAGTGGGCATTTCAAGCGCTTTCAGGCCTATGGAGAGAAAGGAAATACCTTCAAATAAAAACTAGACAGAAGCATTCTCAGAAACTTATTTGTGATGTGTGTCCTCAACTAACAGAGTTGAACCTTTGTTTTGATACAGCATTTTGGAAACACTCCTTTTGTAGAATCTGCAGGTGGATATTTGGATAGCTTTGAAGATTTCGTTGGAAACCGGAATATCTTCAT…
4_M2L15	4_14_6_7_8_9_3_4_10_11_7_12_13_2_3	AATCTGCAAGTTGATATTTAGATAGCTTTGAAGATTTCGTTGGAAACGGGAATATCTTCATAAAAAATCTAGACGGAAGCATTGTCAGAAACTGCTTTGTGATGTTTGCATTCAAGTCACAGAGTTAAATATTCTTTTACAGAGCAGGTTTGAAACACTCTTTCTGCACTCCCTGGAAGTGGAGATTTCGAGCGCTTTGAGGCCTATGGTGAAAAAGGAAATATCTTCCCATAAAAACTAGACGGAAGCCTTCTCAGAAACTTGTTTGAGATGTGTGTATTCAACTAAGAGCGTTGAACATTTCTTTTTACAGAGCAGTTTTAAAACACTCTTTTTGTGGAATCTGAAAGTGGATAATTGGATAGCTTTGTGGATTTCGTTGGAAACGGGATGACGTAT…
4_M3L13	27_26_18_23_21_16_17_15_19_20_22_24_25	AATCTGCAAGTGTTCATTTGGAGCGCTTTGAAGCCTAGGGTGCAAAAGGAAATATCTTCACAGAAAAACCGGACAGAAGCATTCTCAGAAACTGCTTTGTGATGTGTCCATTGAACTCACAGAGTCCAACCTTTCTTTTGATAGAGCAGATTTGAGGCATTCTCTGTGCATAATCTGCAAGTGTTCCTTTGGAGCGCTTTGAAGGCTTATGGTGGAAAGCAAAATATCTTCACATAAAAACTAAACAGAAGCATTCTCAGAAACTGCTTTGGGATGTGTGCATTCAACTCACAGAGTTGAACGCTTTCCTTGATACAGCAGTTTAGAAGCATTCTTTTTGTAGAATCTGCAAGTGTTCATTTGGAGCGCTTTGAAGCCTACGGTGGAAAAGGAAATATC…
5_M1L4	3_5_6_7	AATTTGCAAGTGGAGATTTCAGCCGCTTTGAAGTCAAAGGTAGAAAAGGAAATATCTTCCTATAAAAACTAGACAGAATGATTCTCAGAAACTCCTTTGTGATGTGTGCGTTCAACTCACAGAGTTTAACCTTTCTTTTCATAGAGCAGTTAGGAAACACTCTGTTTGTAAAGTCTGCAAGTGGATATTCAGACCTCTTTGAGGCCTTCGTTGGAAACGGGTTTTTTTCATATAAGGCTAGACAGAAGAATTCCCAGTAACTTCCTTGTGTTGTGTGTGTTCAACTCACAGAGTTGAACTTTCATTTACACAGAGCAGATTTGAAACACTCTTTTTGTGGAATTTGCAAGTGGAGATTTCAAGCGCTTTGAGGCCAAAGGCAGAAAAGGAAATATCTTC…
5_M3L12	8_1_2_3_4_3_5_6_7_3_5_6	AAGTCTGCACGTGGATATTTTGACCACTTAGAGGCCTTCGTTGGAAACGGGTTTTTTTCCTGTAAGGCTAGACAGAAGAATTCCCAGTAACTTCCTTGTGTTGTGTACATTCAACTCACAGAGTTGAACGTTCCCTTAGACAGAGCAGATTTGAAACACTCTTTTTGTGCAATTGGCAAGTGGAGATTTCAAGCGCTTTAAGGTCAATGGCAGAAAAGGAAATATCTTCGTTTCAAAACTAGACAGAATCATTCCCACAAACTGCGTTGTGATGTGTTCGTTCATCTCACAGAGTTTAACCTTTCTTTTCATAGAGCAGTTAGGAAACAGTCTGTTTGTAAATTCTGTAAGTGGATATTCTGACATCTTGTGGCCTTCGTTGGAAACGGGATTTCTTCA…
5_M2L8	8_1_2_3_4_3_5_6	AAGTCTGCACGTGGATATTTTGACCACTTAGAGGCCTTCGTTGGAAACGGGTTTTTTTCCTGTAAGGCTAGACAGAAGAATTCCCAGTAACTTCCTTGTGTTGTGTACATTCAACTCACAGAGTTGAACGTTCCCTTAGACAGAGCAGATTTGAAACACTCTTTTTGTGCAATTGGCAAATGGAGATTTCAAGCGCTTTAAGGTCAATGGCAGAAAAGGAAATATCTTCGTTTCAAAACTAGACAGAATCATTCCCACAAACTGCGTTGTGATGTGTTCGTTCAACTCACAGAGTTTAACCTTTCTTTTCATAGAGCAGTTAGGAAACAGTCTGTTTGTCAATTCTGTAAGTGGATATTCTGACATCTTGTGGCCTTCGTTGGAAACGGGATTTCTTCA…
6_M1L18	7_8_9_10_11_12_13_14_15_16_17_3_1_2_3_4_5_6	GATTTCCAAGGGGATATTTATAGCGCATTGAGCCTACGGCAGAAAAAGAAACATCTTCCTATAAAAACTAGACAGAATAATTCTCAGAATCTGCTTTGCGATGTGTGCGTTCAACCCACAGAGTAAAACTTTTCTTTTGATAGAGCAGTTTTGAAACACTCTTTTTGTAGTATTTGCATGTGTATATTTAGAGCGCATTGAAGCCCACAGTAGAAAAGGAAATAACTTCACCTAAAACCTAGACAGAAGCAATCTCAGAAACTACTTTGTGATGTGTACATTCAACTCACAGAGTGGAACTTTCCTCTTTATAGAGCAGTGTTGAAACACTCTTTTTGTAGAAACTGCAAGTGGATATTTGGACCTCTTTGAGGCCTTCGTTGGAAACGGGATTTCTTC…
6_M2L7	15_16_17_3_1_2_3	AATCTGCAAGTGGATATTTGGACCTCTTTGAGGCCTTCGTTGGAAACGGGATTTCTTCCTATAAACCCAGACAGAAGAATTCTCAGAGACTTCTTTGTGATGTGTGAATTCAACTCACAGTGTGGATCCTTCCTTTTGATAGAGCAGTTTTGAAACACTGTTTTTGTAGTATTTCCAAGCGGATATTTGGAACGCCTTGAAGCGTATGGTAGAAAAGGAAATATCTTCCCATAAAACCTAGACAGAACCAATCTCAGAAACGACTTTGTGATGTCTGCATTCAACTCACAGAGTTGAACATTTCTCTTGATAGAGCAGTTTTGAAACCCTCTTTCTGAAGGATCTGCAAGTGGATATTTGGAACTCCTTTGGGTCTTCGTTGGAAACGGGATTTCTTCG…
6_M4L2	13_14	AATCAGCTTGTTTGTATTTGGACCTCCTTGAGGCCTTCGTTGGAAACGGGTTTTCATCTTATAAACCCAGACAGAAGAATTCTCAGAGTCTTCTTTGTGATGTGTGCTTTCAACTCACCGAGATAAAGATTTCTCTTGATAGAGCAATTTGGAAACACTCTTTTTGTAGAATTTGCAAGGGTACATTGAGAGCGCTTTCAGGCCTATGGTAGAAAAGGGAATATCTTTCCATCAAAGGTAGACAGAAGCAATCTCAGAAACTACTTTGTGATGTGTGCATTCAACTCACCGAGTGCAACATTCCTCTTGATAGAGCAGTTTGGAAACATTGTTTCTGTAG
6_M3L15	2_3_4_5_6_7_8_9_10_11_12_13_14_15_16	GATCTGCAAGTGGATATTTGGAACTCCTTTGGGTCTTCGTTGGAAACGGGATTTCTTCGTATAAATCTAGACAGAAGAATTCTCAGAAACTTCCTTGTGATGTGTGCATTCAACTCAGCGAGTGGCACCTTCCTTTGGATACAGCAGTTTTGAAACACTGTTTTTGTAGTATTTCCAAGCGGATATTTAGAGCGCCTTGAAGCCTATGCTAGAAATGGAAATATCTCCCCATAAAACCAAGACGGAAGCAATCTCAGAAACTAATGTGTGATGGCTGCATTCCACACACACGGTGGACCATTTCTCTTGATAGAGCAGTTTTGAAACACTCTTTCTGTAGAATCTGCAAGTGGATAATTGGACCTCCTAGAGGCCTTCGTTGGAAACGGGATTTCTTCA…
7_M1L6	1_2_3_4_5_6	AGTTTGCAAGTGGAGATTTCAAGCGATTTGATGCCAACAGTAGAAAAGGAAATATCTTCAAATAAAAACTAGACAGAATCATTCTCAGAAACTACTTTGTGATGTGTGCCTTCAACTCACAGAGTTTAACCTTTCTTTTCTTAGAGCAGTTTAGAAACACTCTGCTTGTTATGTCTGCAAGTGGATATTTGGACCTCTTTGAGGCCTTCGTTGCAAACGGGGTTTCTTCCTTTCATGCTAGACTAAGAAGAGTTCTCAGTAACTTTTTTGTGTTGTGTGTATTCAACTCACAGAGTTGAACCTTGCTTTAGAGAGAGCAGATTTGAAACACTCTTGCTGTGGCATTTTCAGGTGGAGATTTCAAGCGATTTGAGGACAATTGCAGAAAAGGAAATATCT…
7_M3L10	5_6_7_4_5_6_1_2_3_4	AATTTGCAAGTGGAGATTTCTAGCCATTTGATGCCAACAGTAGAAAGGGAAATATCTTCAAATAAAAACTAGACAGAATCATCCTCAGAAAATTCTTTGTGATGTGTGCGTTCAACTCACATAGTTTAACCTTTCTTTTCATAGAGCAGTTTGGAAACACTCTGTTGGTAATGTCTGCAAGTGGATATATGGACCGCTTTGAGGCCTTCGTTGGAAACGGGATTTCTTCATTTCATGCTAGACAGAAGAATTCTCAGTAACTTCTTTGTGTTGTGTGTATTCAACTCACAGATTGGAACGTCCCTTTACACAGAGCAGATTTGAAACACTCTTTTTGTGGAATTTGCAAGTGGAGATTTCAAGCGATTTGATGCCAACAGTAGAAAAGGAAATATCTGC…
7_M5L2	5_6	AATTTGCAAGTGGAGATTTCTAGCCATTTGATGCCAACAGTAGAAAGGGAAATATCTTCAAATAAAAACTAGACAGAATCATTCTCAGAAAATTCTTTGTGATGTGTGCGTTCAACTCACATAGTTTAACCTTTCTTTTCATAGAGCAGTTTGGAAACACTCTGTTTGTAAAGTCTGCAAGTGGATATATGGACCGCATTGAGGCCTTCGTTGGAAACGGGATTTCTTCATTTCATGCTAGACAGAAGAATTCTCAGTAACTTCTTTGTGCTGTGTGTATTCAACTCACAGAGTGGAACGTCCCTTTAGACAGAGCAGATTTGAAACACTCTTTTTGTGG
8_M1L11	8_1_2_3_4_5_6_7_11_10_9	ATTCTGCATGCGGATATTTGGATAGCTTTGAGGATTTCGTTGGAAACGGGCTTACATGTAAAAATTAGACAGCAGCATTCTCAGAAACTTCTTTGTGGTGTCTGCATTCAAGTCACAGAATTGAACATCCCCTCACATAGAGCAGTTGTGCAGCACTCTATTTGTAGTATCTCGAAGTGGACATTTGGAGGGCTTTGTAGCCTATCTGGAAAAAGGAAATATCTTCCCATGAATGCGAGATAGAAGTAATCTCAGAAACATGTTTATGCTGTATCTACTCAACTAACTGTGCTGAACATTTCTATTGATAGAGCAGTTTTGAGACACTCTTCTTTTGGAATCTGCAAGTGGATATTTGGATAGATTTGAGGATTTCGTTGGAAACGGGATTATATATAA…
8_M2L15	7_11_10_9_8_1_2_3_4_5_6_7_1_2_3	AATCTGCAAGAGGATATTTGGATAGCTGTGAGGATTTCGTTGGAAACGGGAATGTCTTCAAAGAAAATCTAGACAGAAGCATTCTCAGAAACACCTTCGTGATGTTTGCAATCAAGTCACAGAGTTGAACCTTCCGTTTCATAGAGCAGGTTGGAAACACTCTTATTGTAGTATCTGGAAGTGGACATTTGGAGCGCTTTCAGGCCTATGGTGAAAAAGGAAATATCTTCCCATAAAAACGACATAGAAGCTATCTCAGGAACTTGTTTATGATGCATCTAATCAACTAACAGTGTTGAACCTTTGTACTGACAGAGCAGTTTGAAACACTCTTTTTTTGGAATCTGCAAGTGGATATTTGGATCGCTTTGAGGATTTCGTTGGAAACGGGATGCAATA…
8_M3L8	11_10_9_8_1_2_3_7	TATCTGGAAGTGGACATTTGGAGCGCTTTCAGGCCTATGGTGAAAAAGGAAATATCTTCCCATAAAAACGACATAGAAGCTATCTCAGGAACTTGTTTATGATGCATCTAATCAACTAACAGTGTTGAACCTTTGTACTGACAGAGCAGTTTGAAACACTCTTTTTTTGGAATCTGCAAGTGGATATTTGGATCGCTTTGAGGATTTCGTTGGAAACGGGATGCAATATAAAACGTACACAGCAGCATACTCAGAAAATACTTTGCCATATTTCCATTCAAGTCACAGAGTGGAACATTCCCATTCATAGAGCAGGTTGGAAACACTCTTTTTGGAGTATCTGGAAGTGGACATTTGGAGCGCTTTCTGAACTATGGTGAAAAAGGAAATATCTTCCAA…
8_M4L7	1_2_3_4_5_6_7	TATCTGGAAGTGGACATTTGGAGGGCTTTGTAGCCTATCTGGAAAAAGGAAATATCTTCCCATGAATGCGAGATAGAAGTAATCTCAGAAACATGTTTATGCTGTATCTACTCAACTAACTGTGCTGAACATTTCTATTGATAGAGCAGTTTTGAGACACTCTTCTTTTGGAATCTGCAAGTGGATATTTGGATAGATTTGAGGATTTCGTTGGAAACGGGATTATATATAAAAAGTAGACAGCAGCATTCTCAGAAACTTCTTTGTGATGTTTGCATCCAGCTCTCAGAGTTGAACATTCCCTTTCATAGAGTAGGTTTGAAACCCTCTTTTTATAGTGTCTGGAAGCGGGCATTTGGAGCGCTTTCAGGCCTATGCTGAAAAAGGAAATATCTACCT…
9_M1L4	5_6_7_1	TATTTGGAAGTGGACATTTGCAGCGCTTTGAGGCCTATGATGAAAAAGGAAATATCTTCCCATAAAAACTAGACAGAAGCATTCTCAGAAACTTGTTTGTGATGTGTGTATTCAACTAACAGAGATGAACCTTTCTTTTTACAGAGCAGTTTTGAAACACTCTTTTTGTGGAATCTGAAAGTGGATATTTGGATAGCTTTGAGGATTTCGTTGGAAACGGGATTACATATAAAATCTAGGGAGAAGCATTCTCAGGAACTTCTTTGTGATGTTTGCATTCAAGTCACAGAACTGAACATTCCCTTTCATAGAGCAGGTTTGAAACACTCTTTCTGTAGTATCTGCAAGCGGACGTTTCAAGCGCTTTCAGGCCTGTGGTGAGAAAGGAAATATCTTCAA…
9_M2L11	4_5_6_7_8_5_6_7_1_2_3	AATCTGCAAGTTGATATTTAGATAGCTAGGAAGATTTCCTTGGAAACGGGAATATCTTCATATAAAATCTAGACGGAAGCATTCTCAGAAAGTGCTTTGTGATGTTTGCATTCAAGTCACAGAGTTGAATATTCCCTTTTATAGAGCAGGTTTGAAACACTCTTTCTGCACTACCTGGAAGTGGACATTTGGAGCGCTTTGAGGCCTATGTTGAAAAAGGAAATATCTTCCCATAAAAACTAGACAGAAGCATTCTCAGAAACTTGTTTGTGATGTGTGTATTCAACTAACAGAGATGAACCTTTCTTTTTACAGAGCAGTTTTGAAACACTCTTTTTGTGGAATCTGAAAGTGGATATTTGGATAGCTTTGAGGATTTCGTTGGAAACGGGATTACAT…
9_M3L7	5_6_7_1_2_3_4	TACCTGGAAGTGGACATTTGGAGCGCTTTGAGGCCTATGATGAAAAAGGAAATATCTTCCCATAAAAACTAGACAGAAGCATTCTCAGAAACTTGTTTGTGATGTGTGTATTCAACTAACAGAGATGAACCTTTCTTTTTACAGAGCAGTTTTGAAACACTCTTTTTGTGGAATCTGAAAGTGGATATTTGGATAGCTTTGAGGATTTCGTTGGAAACGGGATTACATATAAAATCTAGGGAGAAGCATTCTCAGGAACTTCTTTGTGATGTTTGCATTCAAGTCACAGAACTGAACATTCCCTTTCATAGAGCAGGTTTGAAACACTCTTTCTGTAGTATCTGCAAGCGGACGTTTCAAGCGCTTTCAGGCCTGTGGTGAGAAAGGAAATATCTTCAA…
9_M4L4	5_6_7_8	TACCTGGAAGTGGACATTTGGAGCGCTTTGAGGCCTATGTTGAAAAAGGAAATATCTTCCCATAAAAACTAGACAGAAGCATTCTCAGAAACTTGTTTGTGATGTGTGTATTCAACTAACAGAGATGAACCTTTCTTTTTACAGAGCAGTTTTGAAACACTCTTTTTGTGGAATCTGAAAGTGGATATTTGGATAGCTTTGAGGATTTCGTTGGAAACGGGATTACATATAAAACCTAGAGAGAAGCATTCTCAGGAACTTCTTTGTGATGTTTGCATTCAAGTCACAGAACTGAACATTCCCTTTCATAGAGCAGGTTTGAAACACTCTTTCTGTAGTATCTGCAAGCTGACGTTTCAAGCGCTTTCAGGCCTATGGTGAGAAAGGAAATATCTTCAA…
10_M1L6	1_2_3_4_5_6	AATTTGCAAGTGCAGATTTCAAGCGCTTCTAGGCCTATGGCAGAAAAGGAAATATCTTCGTATAAAAACTACACAGAATCATTCTCAACAACTACTTTGTGATGTGTGCGTTCAACTCACAGAGTTTAACCTTTCTTTTCATAGAGCAGTTTGGAAACACTCTGTTTGTAAAGCCTGCAAGTGCTTTTTTGGACTTCATTGAGGCCTTCGTTGGAAACGGGATTTCTTCATATAATGCTAGACAGAAGAATTCTCAGTCACTTCTTTGTGTTGTGTGTATTCAAGTCACAGAGTTGAACCTTCCTTTAGACAGAGCAGTTTTGAAAAATTCTTTCTGTGGAGTTTGCAAGTGGAGATTTCAAGCGATTTGAGGCTAATCTTTGAAATGGAAATATCTTC…
10_M2L8	6_8_7_1_2_3_4_5	AAGTCTGCAAGTGGATATTTGGACCTCTTTGAGGCCTTCGTTGGAAACGGGATTTCTTCATATAACGCTAGACAGAAGAATTCTCAGTAACTTCTTTGTGTTGTGTGTATTCAACTCACAGAGTTGAACCTTTCTTTAGAGAGAGCAGAGTTGAAACACTCTTTTTGTGGAATTTGCTAGTGCAGATTTCAAACGCTTCGAAGACAGTGATAGAAAAGGATATATCTTCGTATTAAAACTAGACAAAATCATTCTCAGAAAACACTTTGTGATGTGTGTGTTCAACTCACAGAGTTTAACCTTTCTTTAATCGAGCAGTTTGGAAATACACTCTTTGTAAGTCTGCAGGTGGATAATTGGCCCTCTTTGAGCCCTTCGTTGGAAACGGGATTTCCTCAT…
10_M4L2	6_1	AAGCCTGCAAGTGCTTTTTTGGACTTCATTGAGGCCTTCGTTGGAAACGGGATTTCTTCATACAACGCTAGACAGAAGAATTCTCAGTAACTTCTTTGTGTTGTGTGTATTCAACTCACAGAGTTGAACCTTTCTTTAGAGAGAGCAGAGTTGAAACACTCTGTTTTTGGAATTTGCAAGTGCAGATTTCAAGCGCTTCTAGGCCTATGGCAGAAAAGGAAATATCTTCGTATAAAAACTACACAGAATCATTCTCAACAACTACTTTGTGATGTGTGCGTTCAACTCACAGAGTTTAACCTTTCTTTTCATAGAGCAGTTTGGAAACACTCTGTTTGTA
11_M1L5	3_4_5_1_2	ATTCTGCAAGTGGATATGTGGACCTCTGTGAAGATTTCGTTGGAAACGGGTTCATCTTCACAGAAAAACTAAACAGGAGCATTCTCAGAAACTGCTTTGTGATGTTTGTGTTCCACTTCAAGAATTGAACTTTCCTCTTGACAGAGCAGCTCTGAAACCCTCTTTTTCTAGAATCTGCAAGTGGACATTTGGAGGGCTTTGAGGCCTGTGGTGGAAAAGGAAAATCTTCACATAAAAACTAGATGGAAGCATTCTCAGAAACTACTTTGTGATGATTGCATTCGACTCACAGAGTTGAACATTCCTATAGATAGAGCAGGTTGTAAACAATCTTTTTGTAGAATCTGCGATTGGAGATTTGGACTGCTTTGAGGCCTACTGTAGTAAAGGAAATAACTT…
11_M2L1	1	AATCTGCAAGTGGATATTTGGACCTCTCTGAGGATTTCGTTGGAAACGGGATAAACTTCCCAGAACTACACGGAAGCATTCTGAGAAACTTCTTTGTGATGTTTGCATTCAACTCACAGAGTTGAACCTTGCTTTCATAGTTCAGCTTTCAAACACTCTTTTTGTAG
12_M1L8	2_3_4_5_6_7_8_1	ATATTTGCAGGTGGAGATTTCAAGCGCTTTTAGGCCAAATGTAGAAAAGGAAATATCTTCGTATAAAAACTAGACAGAATCATTCTCAGAAACTACTTTGTGATGTGTGCGTTCAATTCACAGAGTATAACCTTTCTTTTGATGGAGGAGTTTGGAGACACTGTCTTTGTAAAGTCTGCAAGTGGATATTTGGACCTCTTTGAGGCCTTCGTTGGAAACGGGATTTCCTCATATAATGTTACACAGAAGAATTCTCAGTAACTTATTTGTGGTGTGTGTATTCAACTCACAGAGTTGAACCTTCCTTCAGAAAGAGCAGATTTGAAACACTCTTTTTGTGGAGTTTCCATGTGGAGATTTCAATCGCTTTGAGACCAAAGGTAGAAAAGGAAACATCTT…
12_M2L4	1_2_3_4	AAGTCTGCAAGCAGATATTTGGACCTCTTTGAGGCCTTCGTTGGAAACGGGATTTCTTCATAGAACGCTAGAAAGAAGAATACTGAGTAAGTTCTTTGTGTTGCCTCTATTCAACTCACAGAGGTGAACTGTCCTTTAGACAGAGCAGATGTGAAACCCTCTTTTTGTGATATTTGCAGGTGGAGATTTCAAGCGCTTTTAGGCCAAATGTAGAAAAGGAAATATCTTCGTATAAAAACTAGACAGAATCATTCTCAGAAACTACTTTGTGATGTGTGCGTTCAATTCACAGAGTATAACCTTTCTTTTGATGGAGGAGTTTGGAGACACTGTCTTTGTAAAGTCTGCAAGTGGATATTTGGACCTCTTTGAGGCCTTCGTTGGAAACGGGATTTCCTC…
13_M1L11	10_9_8_7_1_2_3_4_5_6_7	TATCTGGATGTGGACATTTGGAGCGCTTTGATGCCTACGGTGAAAAAGTAAATATCTTCCCATAAAAACGAGACAGAAGGATTCTGAGAAACAAGTTTGTGATGTGTGTACTCAGCTAACAGAGTGGAACCTCTCTTTTGATGCAGCAGTTTGGAAACACTCTTTTTGTAGAAACTGTAAGTGGATATTTGGATAGCTCTAATGATTTCGTTGGAAACGGGAATATCATCATCTAAAATCTAGACAGAAGCCCTCTCAGAAACTACTTTGTGATATCTGCATTCAAGTCACAGAGTTGAACATTCGCTTTCTTAGAGCACGTTGGAAACACTCTTTTTGTAGTGTCTGGAAGTGGACATTTGGAGCGCTTTGATGCCTTTGGTGAAAAAGGGAATGTCT…
13_M2L4	7_10_9_8	AAAATGCAAGTGGATATTTGGATAGCTTGGAGGATTTCGTTGGAAGCGGGAATTCAAATAAAAGGTAGACAGCAGCATTCTCAGAAATTTCTTTCTGATGTCTGCATTCAACTCATAGAGTTGAAGATTCCCTTTCATAGAGCAGGTTTGAAACACTCTTTCTGGAGTATCTGGATGTGGACATTTGGAGCGCTTTGATGCCTACGGTGAAAAAGTAAATATCTTCCCATAAAAACGAGACAGAAGGATTCTGAGAAACAAGTTTGTGATGTGTGTACTCAGCTAACAGAGTGGAACCTCTCTTTTGATGCAGCAGTTTGGAAACACTCTTTTTGTAGAAACTGTAAGTGGATATTTGGATAGCTCTAATGATTTCGTTGGAAACGGGAATATCATCAT…
13_M4L7	1_2_3_4_5_6_7	TATCTGGATGTGGACATTTGGAGCGCTTTGATGCCTACGGTGAAAAAGTAAATATCTTCCCATAAAAACGAGACAGAAGGATTCTGAGAAACAAGTTTGTGATGTGTGTACTCAGCTAACAGAGTGGAACCTTTCTTTTTACAGAGCAGCTTTGAAACTCTATTTTTGTGGATTCTGCAAATGGATATTTAGATTGCTTTAACGATATCGTTGGAAAAGGGAATATGGTCATACAAAATCTAGACAGAAGCATTCTCACAAACTTCTTTGTGATGTGTGTCCTCAACTAACAGAGTTGAACCTTTCTTTTGATGCAGCAGTTTGGAAACACTCTTTTTGTAGAAACTGTAAGTGGATATTTGGATAGCTCTAACGATTTCGTTGGAAACGGGAATATCA…
13_M5L5	9_8_7_1_2	AAACTGTAAGTGGATATTTGGATAGCTCTAATGATTTCGTTGGAAACGGGAATATCATCATCTAAAATCTAGACAGAAGCCCTCTCAGAAACTACTTTGTGATATCTGCATTCAAGTCACAGAGTTGAACATTCGCTTTCTTAGAGCACGTTGGAAACACTCTTTTTGTAGTGTCTGGAAGTGGACATTTGGAGCGCTTTGATGCCTTTGGTGAAAAAGGGAATGTCTTCCCATAAAAACTAGACAGAAGCATTCTCAGAAACTTGTTTGTGATGTGTGTACCCAGCTAAAGGAGTTGAACATTTCTATTGATAGAGCAGTTTTGAAACACTCTTTTTGTGGAAAATGCAAGTGGATATTTGGATAGCTTGGAGGATTTCGTTGGAAGCGGGAATTCAA…
13_M3L10	2_9_8_7_1_2_3_4_5_1	ATTCTGCAAATTGATATTTAGATTGCTTTAACGATATCGTTGGAAAAGGGAATATCGTCATACAAAATCTAGACAGAAGCATTCTCACAAACTTCTTTGTGATGTGTGTCCTCAACTAACAGAGTTGAACCTTTCTTTTGATGCAGCAGTTTGGAAACACTCTTTTTGTAGAAACTGTAAGTGGATATTTGGATAGCTCTAATGATTTCGTTGGAAACGGGAATATCATCATCTAAAATCTAGACAGAAGCACTCTCAGAAACTACTTTGTGATATCTGCATTCAAGTCACAGAGTTGAACATTCGCTTTCTTAGAGCACGTTTGAAACACTCTTTTTGTAGTATCTGGAAGTGGACATTTGGAGTGCTTTGATGCCTTTGGTGAAAAAGGGAATGTCT…
14_M1L8	7_8_1_2_3_4_5_6	TATATGGAAGTGGACGTTTCGGACGGTTTGAGGCCCATGGTGATAAAGGGAATATCTTCCCCTACAAGCTAGAAAGAAGCATTCTGTGAAACTTGTTTGTGATGTGTGTACTCAACTAACAGAGTTGAACCTTTCTTTTTACAGAGCAGTTTTGAAACACTCTTTTTGTAGAATCTGCGAGGGGATATTTGGATAGATTTCAGGATTTCGTTGGAAACGGGAATATCTTCATATAAAATCTCGACAGAAGCATTCTCAGAAACTTCTTTGTGATATGTGCATTCAAGTCACAGAGTTGAATATTCCCTTTCACAGAGTAGGTTTGAAACACTCTTTTTGTAGTATCTGGAAGTGGACATTTGGAGCGCCTTGACGCCTACGGTGAAAAGGGAAATATCT…
14_M2L1	12	AATCTGCAAGTGGATATATGGAGTGCTTTGAGGCCTTCTTTGTAAACGGGAATATCTTCACATAAAAACTAGAGAGAAGCATTCTCAGAGCCTTCTTTGTGATGTGTGCATTCAACTCACAGAGCTGAACCTTTCTTTTGATAGAGCTGTTTTGAAGCACTGTTTTTTTAG
14_M3L2	1_2	TATCTGGAAGTGGACATTTGGAGCGCCTTGACGCCTACGGTGAAAAGGGAAATATCTTCCCATAAAAACTAGACAGAAGCAATCTCAGAATCTTCTTTGGGATATATGCACGCAGCTAACAGAGTTGAACCTTTCTATTGACAGAGCAGTTTTGAAACAGTCTTTCTGTGGAATCTGCAAGTGGATATTTGGATAGCTTGGAGGATTTCGTTGGAAACGGGATTACGTATAAAAAGTAGACAGCAGCATCCTCAGAAACTTCTTTGTGATGTGTGCATTCAAGTCACAGAGTTGAACATTCCCTTTCATACAGCAGTTTTGAAACACTCTTTCTGTAG
15_M1L4	3_4_5_6	TATGTGGAAGTGGACATTTGGAGCGCTTTGAGGCCTACGGTGAAAAAGGAAATATCTTCCCATAAAAACTAGACAGAAGCATTCTCAGAAACTTGTTTGTGACGTGTGTATTCAACTAACAGAGTTGAACCTTTCTTTTTACAGAGCAGCTTTGAAACACTCTTTTTGTGGAATCTGCAATTGGAAATTTCGATAGTTCTGAGGATTTCGTTGGAAACGGGATTACAAATAGAAAGTAGACAGCAGCATTCTCAGAAACTGCTTTGTGATGTTTGCATTCAAGTCACCTAGTTGAACATTCCCTTTCATAGAGCAGGTTTGAATCACTGTTTCTGTCGTATCTGGAAGTGGATATTTCGAGCGTTTTCAGGCCTAAGGTGAGAAAGGAAATGTCTTCAA…
15_M2L11	7_8_5_9_10_1_2_3_4_5_6	CATGTGGAAATGGATATTTGGAGCGCTTTGAGGCCTATGGTGAAGAAGGAAATATCTTCCCAAAAAAACTAGACGAAAGCATTCTCGGAATCTTGTTTGCCATGTGTGTACTCAACTAACAGAGTTGAACCTATCTTTTGACAGAGCAGTTTTGAAACACTCTTTTTGTGGAATCTGCAAGTGGATATTTGGATAGCTTCGAGGATTTCGTTGGAAACGGGAATATCCTCATTTAAAATCTAGACGGAAGCATTCTCAGAACCTGCTTTGTGATGTTTGCATTCAACTCACAGAGCTGAACATTCCCGTTCATAGAGCAGGTTTGAAACACTCTTTCTGTACTATCTGGAAGTGGACATTTCGAGCGCTTTCAGGCCTATGGTGAAAAAGGAAACATCT…
15_M3L20	16_13_23_26_21_11_12_22_27_24_11_12_25_28_18_20_19_17_14_15	CATCTGCAATGGATATTTGGAGCCCTTTCTGGTCTGTGGTGGAAAAGGAACTATCCTCAAATAGAAACTACACAGAAGTACTCTGAGAAACTTCTTTGTGATGTGGGCATTCATCTCACAGAGTTGAACCTTTGGTTTGATTGAGCAGTTTTGAGACAATCTTTCCATAGAATCTGGAAGTGAATATTTGGAGAACTTTGAGATCCATTTTGGAGAAGGAGATATCTTTATATAAAAACTACACAGAAGCATTCTGAGAAACATCCTTGTGAGGTGTGCACTGAAGTCACAGAGTTGAAACTGTCTTTTGATTCAGCAGTTTTGAATCTCTCTTTTTGCAGAATCTGTGAGTGGATATTTGGAGCGCTTTGAGGCCTACTGTGGAAAACCAAATATCTT…
16_M1L10	7_1_2_3_2_4_5_6_7_8	AATTTGCAAGTGGAGACTTCAAGCGCTTTGAGGCCAAAGGCAGAAAAGGAAATATCTTCGTATAAAAACCCGACAGAATCATTCTCAGAAACTGCTCTGTGATGTGTGCGTTCAACTCACAGAGTTTAACTTTTCTTTTCATTCAGCAGTTTGGAAACACTCTGTTTGTAAAGTCTGCAAGTGGATATCTTGGCCTCTTAGAGGCCTTCGTTGGAAACGGGTTTTTTCATGTAAGGTTAGACAGAGGAATTCCCAGTAACTTCCTTGTGTTGTGTGCATTCAACTCACAGAGTTGAATGATTCTTTACACAGAGCAGATTTGAGACACTCTTTTGGTGGAATTTGTAAGTGGAGAATTCAGCCGCTTTGAGGTCAACGGTAGAAAAGGAAATATCTTCG…
16_M3L6	7_1_2_3_2_4	AATTTGCAAGTGGAGATTTCAAGCGCTTTGAGGCCAAAAGCAGAAAAGGAAATATTTTCCTATAAAAACTAGACAGAATCTTTCTCAGAAACTGCTCTGTGATGTGTGCGTTCAACTCACAGAGTTTAACTTTTCTTTTCATTCAGCAGTTTGGAAACACTCTGTTTGTAAAGTCTGCAAGTGGATATCTTGGCCTCTTAGAGGCCTTCGTTGGAAACGGGTTTTTTCATGTAAGGATAGACAGAGGAATTCCCAGTAACTTCCTTGTGTTGTGTGCATTCAACTCACAGAGTTGAATGATTCTTTACACAGAGCAGATTTGAGACACTCTTTTGGTGGAATTTGTAAGTGGAGAATTCAGCCGCTTTGAGGTCAACGGTAGAAAAGGAAATATCTTCG…
16_M4L6	6_7_8_7_1_2	AAGTCTGCAAGTGGATATTTGGACCTCTTAGATGCCTTCGTTGGAAACGGGATTTCTTCATATAATGCTAGAGGGAAGAATTCTTAGTAACTTCTTTGTGTTGTGTGTATTCAACTGACAGAGTTGAACCTTCCTTTAGACAGAGCAGATTTGAAAGTCTCTTTTTGTGGAATTTGCAAGTGGAGATTTCAAGCGCTTTGAGGCCAAAAGCAGAAAAGGAAATATTTTCCTATAAAAACTAGACAGAATCATTCTCAGAAACTGCTCTGTGATGTGTGCGTTCAACTCACAGAGTTTAACTTTTCTTTTCATTCAGCAGTTTGGAAACACTCTGTTTGGAAAGTCTGCACGTGGATATTTTGACCTCTTTGAGGCCTTCGTTGGAAACGGGTTTTTTTC…
16_M2L8	4_5_6_7_1_2_3_2	AAGCCTGCCAGTGGATATTCGGACCTCTTTGAGGCCTTCGTTGGAAACGGGATTTCTTCATATTATGCTAGACAGAAGATTTCTCAGTAACTTCTTTGCGTTGTGTGTATGCAACTCACAGAGTTCAACCTTCCTTTAGACAGAGCAGATTTGAAACACTCTTTTTGTGGAATTTGCAAGTGGAGATTTCAAGCGCTTCGATGCCAATGGTAGAAAAGGAAATATCTTCGTATAAAAACAAGACAAACTCGTTCCCAGACACTGCGTAGTGATGTGTGTGTTTAACTCACAGAGTTTAACCTTTCTTTTCATACAGCATTCTGGAAACCCTCTGTTTGTAAAGTCTGCAAGTGGATATTTGGACCTCTTAGATGCCTTCGTTGGAAACGGGATTTCTTC…
17_M1L1	1	AAACTGCAAGTGGATATTTGGTCCTCTCTGAGGATTTCGTTGGAAACGGGATAAACCGCACAGAACTAAAACAGAAGCATTCTCAGAACCCTCTTCGTGATGTTTGCATTCAACTCACAGTGCTGAACCTTTCTTTGATAGTTCAGCTTTGAAACACTCTTTTTGTAG
17_M2L16	5_6_7_8_9_10_11_12_13_14_15_16_1_2_3_4	GATCTACAAGTGGATATTTGGACCACTCTGTGTCCTTCGTTCGAAACGGGTATATCTTCACATGACATCTAGACAGAAGCATTCTCAGAAGCTTCTCTGTGATGACTGCATTCAACTCACGGAGTTGAACACTCCTTTTGAGAGCGCAGTTTTGAAACTCTCTTTCTGTGGCATCTGCAAGGGGACATGTAGACCTCTTTGAAGATTTCGTTGGAAACGGAATCATCTTCACATAAAAACTATACAGATGCATTCTCAGGAACTTTTTGGTGATGTTTGTATTCAACTCCCAGAGTTGAACTTTCCTTTGGAAAGAGCAGCTATGAAACACTCTTTTTCTAGAATCTGCAAGTGGACGTTTGGAGGGCTTTGTGGTTTGTGGTGGAAAAGGAAATATCT…
17_M3L12	3_4_5_6_7_8_9_10_11_12_1_2	AAACTGCAAGGGGATAATTGCACTTCTTTGAGGCCTACCGTAGTAAAGGAAATAACTTCCTATAGAAAGAAGACAGAAGCTTTCTCAGAAAATTCTTTGGGATGATTGAGTGGAACTCACAGAGCTGAACATTCCTTGCGATGTAGCAGTTTAGAAACACACTTTCTGCAGAATCTGCAAGTGCATATTTGGACCTCTCTGAGGAATTCGTTGGAAACGGGATAATTTCAGCTGACTAAACAGAAGCAGTCTCAGAATCTTCTTTGTGATGTTTGCATTCAAATCCCAGAGTTGAACTTTCCTTTCAAAGTTCACGTTTGAAACACTCTTTTTGCAGGATCTACAAGTGGATATTTGGACCACTCTGTGTCCTTCGTTCGAAACGGGTATATCTTCACA…
17_M4L15	14_15_1_2_3_4_5_6_7_8_9_10_11_12_13	AATGTGCAAGTGGACATTTGGGGAGCTTTGAGGCCTGTGGTGGAAAAGGAATTATCTTCCCGTAAAAGCTAGATAGAAGCATTCTCAGAAACTACTTTGTGATGATTGCATTCAAGTCACAGAGTTGAACATTCCCTTTGACAGAGCAGTTTGGAAACTCTCTTTGTGTAGAATCTGCAAGTGGAGATATGGACCGCTTTGAGGCCTATGGTAGTAAAGGAAATAGCTTCATATAAAAGCTAGACAGTAGCATTCACAGAAAACTCTTGGTGACGACTGAGTTTAACTCACAGAGCTGAACATTCCTTTGGATGGAGCAGTTTCGAAACACACTATTTGTAGAATCTGCAAGTGGATATTTGGGCCTCTCTGAGGATTTCGTTGGAAACGGGATAAAAC…
17_M5L14	10_11_12_13_23_15_22_17_21_5_18_20_19_9	GATCTGCAGGTGGATATTTGGACCACTCTTTGGCCTTCGTTCGAAACGGGTACATCTTCAAATAAAATCTAGACAGAAGCCTTCTCAGAAACTTCTCTGTGACGATTGCATTCAACTCAAAGCGTTGAACCCTCCTATGGATAGAGCAGTTTTGAATCTCTCTTTTTGTGGAATCTGCAAGTGGATATGTGGTCCTCTTTGAAGATGTCTTTGGAAACGGGAATATCTTCACATAAAAACTAAACAGAAGCATTCTCAGAAACTTCTCTGTGATGTTTGTGTTCAACTCACAGAGTTTCACGTTGCTTTTCATAGAGCAGATGAGAAACATGCTTTTCGTAGGGTCTGCAAGTGGACATTTGGAGAGATTTCAGGCCTGTGGTGGAAAACGAATTATCG…
18_M1L12	2_3_4_3_5_6_7_1_4_8_9_1	TATCTGGAAGTGGACATTTGGAGCGCTTTCAGGCCTATGTTGAAAAAGGAAATATCTTCCCATAACAACTAGACACAAGCATTCTCAGAAACTTGTTTGTGATGTGTGCCCTCTACTGACAGAGTTGAACCTTTCTTTTCATAGAGCAGTTTTGAAACACTCTTTTTGTAGAATCTGCAAGAGGATATTTGCATAGCTTTGAGGATTTCGTGGGAAACGGGATTGTCTTCAGGTAAAATCTAGACAGAAGCATTCTCAGAAACTTCTTTGGGATGTTTGCATTCAAGTCACAGAGTAGAACATTCCCTTTGGTAGAGCAGGTTTGAAACACTCTTTTTGTAGTATCTGGAAGTGGACATTTGGAGCGCTTTCAGGCCTATGTTGGAAAGGGAAATATCT…
18_M2L8	2_3_4_3_5_6_7_1	TATCTGGAAGTGGACATTTGGAGCGCTTTCAGGCCTATGTTGAAAAAGGAAATATCTTCCCATAACAACTAGACACAAGCATTCTCAGAAACTTGTTTGTGATGTGTGCCCTCTACTGACAGAGTTGAACCTTTCTTTTCATAGAGCAGTTTTGAAACACTCTTTTTGTAGAATCTGCAAGAGGATATTTGCATAGCTTTGAGGATTTCGTGGGAAACGGGATTGTCTTCAGGTAAAATCTAGACAGAAGCATTCTCAGAAACTTCTTTGGGATGTTTGCATTCAAGTCACAGAGTAGAACATTCCCTTTGGTAGAGCAGGTTTGAAACACTCTTTTTGTAGTATCTGGAAGTGGACATTTGGAGCGCTTTCAGGCCCATGTTGGAAAGGGAAATATCT…
18_M3L10	16_12_13_18_15_17_10_19_11_14	AATCTGCAAGTGGATATTTGGATGGCTTTGTGGATTTCGTTGGAAACGGGAGTATCTTCATAGACAACCTAGACAGTAACATTCTCAGAAACTGCTTTGTGATATCTGCATTCACGTCACAGAGTTGAACATTCCCTTTCATAGAGCAGGTTTGAAACACACTTTCTGTAGTATCTGGATGTGGGCACTTGGAGCGCTTGGACGCTTATGGTGAAAAAGGAAATATCGTCCCATAAAAACTAGACAGAAGCATTCTCACAAACTGCTTTGTGACGTATGTCTTCAACTAACAGAGTTGAACATTTCTATTCACAGAGCAGTTTTGAAAGACTCTTTTGGAGTATCTGCTAGTGGATATTTGGAGAGCTTTAAGGATTTCATTGGAAACCGGAATATCTT…
18_M4L2	4_3	TATCTGGAAGTGGACATTTGGAGCGCTTTCAGGCCTATGTTGGAAAGGGAAATATCTTCCCGTAACAACTAGGCAGAAGCATTCTCAGAAACTTATTTGAGATGTGTGTACTCAACTAAGAGAATTGAACCACCGTTTTGAAGGAGCAGTTTTGAAACACTCTTTTTCTGGAATCTGCAAGAGGATATTTGCCTAGCTTTGAGGATTTCGTTGGAAACGGGATTGTCTTCAGATAAAATCTAGACAGAAGCATTCTCAGAAACTTCTTTGGGATGTTTGCATTCAAGTCACAGAGTAGAACATTCCCTTTGGTAGAGCAGGTTTGAAACACTCTTTTTGTAG
18_M5L4	1_4_8_9	AATCTGCAAGTGGATATTTGGCTAGTTTTGAGGATTTCGTTGGAAGCGGGAATTCATACAAATTGCAGACTGCAGCGTTCTGAGAAACATCTTTGTGATGTTTGTATTCAGGACACAGAGTTGAACATTCCCTATCATAGAGCAGGTTGGAATCACTCCTTTTGTAGTATCTGGAAGTGGACATTTGGAGCGCTTTCAGGCCTATGTTGGAAAAGGAAATATCTTCCCATAACAACTAGACAGAAGCATTCTCAGAAACTTATTTGAGATGTGTGTACTCAACTAAGAGAATTGAACCACCGTTTTGAAGGAGCAGTTTTGAAACACTCTTTTTCTGGAATCTGCAAGTGGATATTTGGCTAGCTTTGGGGATTTCGCTGGAAGCGGGAATACATATAA…
18_M6L10	4_8_9_1_2_3_5_6_7_1	TATCTGGAAGTGGACATTTGGAGCGCTTTCAGGCCTATGTTGGAAAAGGAAATATCTTCCCATAACAACTAGACAGAAGCATTCTCAGAAACTTATTTGAGATGTGTGTACTCAACTAAGAGAATTGAACCACCGTTTTGAAGGAGCAGTTTTGAAACACTCTTTTTCTGGAATCTGCAAGTGGATATTTGGCTAGCTTTGGGGATTTCGCTGGAAGCGGGAATACATATAAAAAGCACACAGCAGCGTTCTGAGAAACTGCTTTCTGATGTTTGCATTCAAGTCAAAAGTTGAACACTCCCTTTCATAGAGCAGTCTTGAAACACCCCTTTTGTAGTATCTGGAACTGGACATTTGGAGCGCTTTCAGGGCTAAGGTGAAAAAGGAAATATCTTCCCA…
18_M8L6	6_7_1_2_3_5	AATCTGCAAGTGGATATTTGGCTAGATTTGAGGATTTCGTTGGAAACGGGATTACATATAAAAAGCAGACAGCAGCATTCTCAGAAACTTCTTTGTGATGATTGCATTCAAGTCACAGAATTGAACATTCCCTTTCACAGAGCAGGTTTGAAACACTCTTTTTGTAGTGTGTGTAAGTGGACATTTGGAGCGCTTTCCGGCCTAAGGTGAACAAGGAAATATCTTCCCATAAAAACTAGACAGAAGCATTCTCAGAAACTTACTCGTGATGTGTGTCCTCAACTAAAGGAGTAGAACCTTTCTTTTCATAGAGAAGTTTTGAAACGCTCTTTTTGTGGAATCTGCAAGTGGATATTTGGCTAGTTTTGAGGATTTCGTTGGAAGCGGGAATTCATACAA…
19_M1L2	1_2	AAGTCTGCAAGTGGATATTCAGACCTCCTTGAGGCCTTCGTTGGAAACGGGATTTCTTCATATTCTGCTAGACAGAAGAATTCTCAGTAACTTCCTTGTGTTGTGTGTATTCAACTCACAGAGTTGAACGATCCTTTACACAGAGCAGACTTGAAACACTCTTTTTGTGGAATTTGCAAGTGGAGATTTCAGCCGCTTTGAGGTCAATGGTAGAATAGGAAATATCTTCCTATAGAAACTAGACAGAATGATTCTCAGAAACTCCTTTGTGATGTGTGCGTTCAACTCACAGAGTTTAACCTTTCTTTTCATAGAGCAGTTAGGAAACACTCTGTTTGTA
20_M1L16	4_5_6_7_8_3_9_10_11_12_13_10_13_1_2_3	TATCTGGATGAGGACATTTGGAGCGCTTTCAGGCGTATGGTGAAAAAGGAAATATCTTCCCGTAAAAACTAGACAGAAGCATTCTCAGAAGTTTATTTGTGATGTGTGCCCTCAACTAACAGAGTTGAACCTTTCTTTTGATAGAGCAGTTTTGAAACACTCTTTTTGTAAAATCTGCAAGAGGATATTTGGATAGCTTTGAGGATTTCGTTGCAAACGGGAATGGCTTCATATAAACTCTAGACAGAAGCATTCTCAGAAACTTCGTTGGGATGTTTCGATTGAAGTCCCAGTGTTGAACATTCCCTTTTATAGAGCAGGTTGGAAACACTCTTTCTGCATTCCCTGGAAGTGGACATTTGGAGCGCTTTCAGGACGACGGTGAAAATGGAAATATCT…
20_M2L8	17_20_14_15_19_16_21_18	AATCTCCAAGTGGATATTTGGATAGCTTTGAGGATTTCGTTGGAAACGGGAATATCTTCATATAAAACCTAGACAGAAGCATTCTCAGAAACTTCCTTGTGATGGTTGCATTCAAGTCACGGAGTTGAACATTGGCTTTCATAGAGCAGGTTGGAAACACTCTTTTTCCATTCCCTGGAAGTGGACATTTGGAGCGCTTTGAGGCCTATGGTGAAAAAGGAAATATCTTCCCATAAAAACTAGACAGAAGCATTCTCAGAAACTTCTTTGTGATGTGTGTCCTCAACTGACAGAGTTGAACATGTCTTTTGAGAGAGCAGTTTTGAAACACTCTTTCTGTGGAACCTGCAAGTGGATATTTGGCTGGCTTTGACGATTTCGTTGGAAACGGGAATACAT…
20_M3L10	9_10_11_12_13_10_13_1_2_3	TATCTGGATGTGGACATTTGGATCGCTTTCAGGCCTATGGTGAAAAAGGAAATATCTTCCCATGAAAACTAGACAGAAGCATTCTCAGAAACTTATTTGTGATGTGTGCCCTCAACTGACAGTGTTGAACCTTTGTTTTGATAGAGCAGTTCTGAAACACACTTTTTGTAAAATCTGCAAGAGGATATTTGGATAGCTTTGAGGATTTCGTTGGAAACGGGAATGTCTTCATGTAAACTCTAGACAGAAGCATTCTCAGAAACTGCTTTGGGATGTTTCAATTGAAGTCCCAGTGTTGAACATTCCCTTTCATAGAGCAGGTTTGAAACACTCTTTTTGTACTATCTGGAAGTGGACATTTGGAGCGCTTTCAGGTCTACGGTGAAAAAGGAGATATCT…
20_M4L11	26_31_30_33_24_23_25_22_28_29_27	AATCTGCAAGTGGACATTTGGAGTGATTTGAGACTTAGGGTGAAAAAGGAATATCTTCCCATAAAAAGTTGACAGAAGCATTCTCAGAAACGACTTTCTGATTTGTGTACTCAACTCACAGAGTTAAACCTTTCCTTTGATACAGCAGTTTGGAAACACTCTTCTTGTAGAATTTACAAGCGGATATAAGGACAGCAGTGAGGAATTCATCGGAAACGGAATATCTTCACATAAAAGTAGACAGAAGCATTCTCAGAAAGTTCTTTGTAATGTGTGCATTCAACTCACAGAGTTGAAACTTTCTTTTGATAGAGCAGATTGGAAGCCCTCTTTTTGTAGAATTTGCAAGTGGATATCTGGACAGCTTTGAGGCCTTCCCTGGAAACGAGTGTATCTTCA…
20_M6L2	10_13	AATCTGCAAGAGGATATTTGGATAGCTTTGAGGATTTCTTGGGAAACGGGAATGTCTTCAGATAAACTCTAGACAGAAGCATTCTCAGAAACTTCTTTGGGATGTTTCAATTGAAGTCACAGTGTTGAACATTCCCTTTCACAGAGCAGGTTTGAAACACTCTTTTTGTAGTGTCTATAAGTGAACATTTGGCGTGCTTTCAGGCCTAACGTGAAAAAGGAAATATCTTCCCATAAAAACTAGACAGAAGCATTCTCAGAAACTTGTTTGTGATGTGTGCCCTCTACTGACAGAGTTGAACCTTTCTTTGCAAAGAGCAGTTTTGAAACACTCTTTTTGTAG
21_M1L11	7_8_9_10_1_2_3_4_5_6_3	TATCTGGATGTGGACATTTGGAGCGCTTTGATGCCTACGGTGGAAAAGTAAATATCTTCCCATAAAAACGAGACAGAAGGATTCTCAGAAACAAGTTTGTGATGTGTGTACTCAGCTAACAGAGTGGAACCTTTCTTTTTACAGAGCAGCTTTGAAACTCTATTTTTGTGGATTCTGCAAATTGATATTTAGATTGCTTTAACGATATCGTTGGAAAAGGGAATATCGTCATACAAAATCTAGACAGAAGCATTCTCACAAACTTCTTTGTGATGTGTGTCCTCAACTAACAGAGTTGAACCTTTCTTTTGATGCAGCAATTTGGAAACACCCTTTTGGTAGAAACTGTAACTGGATATTTGGATAGCTCTAACGATTTCGTTGGAAACGGGAATATCA…
21_M2L4	4_5_6_3	TATCTGGATGTGGACATTTGGAGCGCTTTGATGCCTACGGTGGAAAAGTAAATATCTTCCCATAAAAACGAGACAGAAGGATTCTGAGAAACAAGTTTGTGATGTGTGTACTCAGCTAACAGAGTGGAACCTCTCTTTTGATGCAGCAGTTTGGAAACACTCTTTTTGTAGAAACTGTAAGTGGATATTTGGATAGCTCTAATGATTTCGTTGGAAACGGGAATATCATCATCTAAAATCTAGACAGAAGCCCTCTCAGAAACTACTTTGTGATATCTGCATTCAAGTCACAGAGTTGAACATTCGCTTTCTTAGAGCACGTTTGAAACACTCTTTTTGTAGTGTCTGGAAGTGGACATTTGGAGCGCTTTGATGCCTTTGGTGAAAAAGGGAATGTCT…
21_M3L1	34	AATCTGCAAGTGGATATTTGGAGCGCTTTGAGGCCTATTGTGGAAAAGGAAATATCTTCACATAAAAACTACACAGAAGCATTCTGAGAAACTTCTTTGTGATGTGTGCATTCAACTCACAGAGTTGAACCTATCTTTTGATTGAGCAGTTTTGAATCTCTCTTTTTGTAG
22_M1L8	1_2_3_4_5_6_7_8	AATCTGCAAGTGGATATTTGGATAGCTGTGAAGATTTCGTTGGAAACGGGAATATCTTCCTATAAAATCTAGACAGAAGCATTCTCAGAAACTGCTCTGTGATGTCTGCATTCAAGTCACAGAGTTGAACATTGCCTTTCATAGAGCAGGTTTGAAACGCTCTTTTTGTAGTATATGGAAGTGGACGTTTCGGACGGTTTGAGGCCCATGGTGATAAAGGGAATATCTTCCCCTACAAGCTAGAAAGAAGCATTCTGTGAAACTTGTTTGTGATGTGTGTACTCAACTAACAGAGTTGAACCTTTCTTTTTACAGAGCAGTTTTGAAACACTCTTTTTGTAGAATCTGCGAGGGGATATTTGGATAGATTTCAGGATTTCGTTGGAAACGGGAATATCT…
X_M1L12	4_5_6_7_8_9_10_11_12_1_2_3	AATCTGCAAGTGTATATTTTGACCACTTTGTAGCCTTCGTTTGAAACGTCTATATCTTCACATCAAACCTAGACAGAAGCATTCTCAGAAAGTTTTCTGCGATGACTGCATTCAACTCACAGAGTTGAACAATCCTTCTGATGGAGCAGTTTTGAAACCCTCTTTCTTTGGAATCTGCAAGGGGATATGTGGACCTCTTTGAAGATTTCACTGGAAACGGGATCATCTTCACATAAAAACTAAACAGAAGCATTCTCGGAAACTACTTTGTGATGTTTGTATTCAACTCCCAGAGTTGAACTTTCCTTTTGAAAGAGCAGCTATGAAACACTCTTTTTCGAGAATCTGCAAGTGGACGTTTGGAGGGCTTTGAGGCCTGTGGTGGAAAAGGAAATATCT…
Y_M1L34	1_2_3_4_5_6_7_8_9_10_11_12_13_14_15_16_17_18_19_20_21_22_23_24_25_26_27_28_29_30_31_32_33_34	AATCTGCAAGTGGATATTTGGAGTGCTTTGAGGCCTATGGTGGAAAAGGAAATATCTTCATATGAAAACTACACAGAAGCATTCTGAGAAAATTCTTTGTGATGTGTGCATTCAAACCACAGACTTGAACTGATCTTTTGATAGAGCAGTTTTTAAAGTGTCTTTCTGTAGAATCTGCAAGTGGTTACTTGGAGACCTTTGTGGAAGATGGTGGAAAAGGAAATGTCTTCCCGTAAAAACTACACAGATGCATTCTGAGAAACTTCTTTGTGATGTGTGCATTCATCTCACAGAGTTCAACCTATCTTTTCGTAGAGCAGTTTTGAAACTCTCTTTTCCTAGAATCTGTAAGTTGATATTTGGAGCCCTTTGCGGCCTATTGTGGAAAAGGAAATAACT…
Y_M2L1	32	AATCTGCAAGTGGATATCTGGAGCCCTTTGCTGCCTATGGTGGAAATGGAAATATCTTCACATAAAAATTACCCAGAAGCATTCTGAGAAATTTCTTTGTGCTGTGTGCATTCAAATCACATAGCTGAACCTATCTTTTGATAGAGTAATTTTGAAACTCTCTTTTTGTAG
Y_M3L1	6	AATCTGCAAGTGAATATTTGGAGCCTTTTGGGTCTTATTGTGGAAAAGGAAATATCTTCACATAAAAACTACACAGAAGCATTCTGAGAAACTTCTCAGTGATGTGAGCATTCTTCTCACAGAGTTGAACTATCTTTTGATTGAGCAGTTTTGAAACACTGTTTTTTTTAG
Y_M4L36	25_26_27_28_29_30_31_32_33_34_1_2_3_4_5_6_36_35_7_8_9_10_11_12_13_14_15_16_17_18_19_20_21_22_23_24	AATCTGGAAGTGCATATTTGGAGTGCTTTGAGGCCTATGGTGGAAAAAGAAATATCTTCATTTAAAAACTACACAGAAGCATTCTGAGAAACTTCTTTGTGATGTGTGTATTCATACCACAGAGTCGAAACTATCGTTTGAGAGAGCATTTCGAAACTTTCTTTTTGTAGGATCTGCAAGTGGATATTTGGAGGGCTTTCAGGCCTATGGTGGAAAAGGAAATATCTTCACATAAACACTACTCAGAAGCATTCTGAGAAACTTCTTCACGATGGTTGCACTAAACTCTCAGAGTTGAACTTATCTTTTGATAGAGCAGTTTTGAAACTCTGTGTTACTAGAATCTGCATGTGGTTATTTGGAGTCCTTTGTGGCCGATGGTGGAAAAGGAAATATCTT…
