# Supplementary material for: Centromere Landscapes Resolved from Hundreds of Human Genomes
Source: Genomics Proteomics Bioinformatics. 2024 Oct 18;22(5):qzae071. doi: 10.1093/gpbjnl/qzae071 (PMC11652271; doi:10.1093/gpbjnl/qzae071)
Supplement: qzae071_Supplementary_Data [file qzae071_supplementary_data.zip › Table S13.xlsx]

## Sheet: Sheet1
Table S13 The normalized numbers of 33 v-HORs among different populations
Note: EUR, Europe; EAS, East Asia; AMR, Latin America; SAS, South Asia; AFR, Africa.
HOR	Superpopulation	Normalized HOR number
10_M2L8	EAS	806.29
10_M2L8	EAS	276.7
10_M2L8	EAS	515.52
10_M2L8	EAS	570.945
10_M2L8	EAS	520.902
10_M2L8	EAS	334.282
10_M2L8	EAS	370.222
10_M2L8	EAS	313.815
10_M2L8	EAS	1606.68
10_M2L8	EAS	1048.05
10_M2L8	EAS	495.232
10_M2L8	EAS	319.893
10_M2L8	EAS	386.08
10_M2L8	EAS	446.125
10_M2L8	EAS	318.41
10_M2L8	EAS	780.94
10_M2L8	EAS	854.129
10_M2L8	EAS	449.757
10_M2L8	EAS	488.506
10_M2L8	EAS	346.681
10_M2L8	EAS	260.605
10_M2L8	EAS	928.644
10_M2L8	EAS	255.148
10_M2L8	EAS	289.37
10_M2L8	EAS	764.356
10_M2L8	EAS	315.813
10_M2L8	EAS	730.402
10_M2L8	EAS	241.203
10_M2L8	EAS	1070.27
10_M2L8	EAS	705.566
10_M2L8	EAS	458.804
10_M2L8	EAS	287.574
10_M2L8	EAS	291.417
10_M2L8	EAS	707.759
10_M2L8	EAS	308.835
10_M2L8	EAS	432.504
10_M2L8	EAS	479.914
10_M2L8	EAS	343.237
10_M2L8	EAS	771.961
10_M2L8	EAS	549.159
10_M2L8	EAS	257.544
10_M2L8	EAS	311.293
10_M2L8	EAS	648.411
10_M2L8	EAS	677.695
10_M2L8	EAS	504.408
10_M2L8	EAS	1622.28
10_M2L8	EAS	1764.12
10_M2L8	EAS	381.953
10_M2L8	EAS	626.33
10_M2L8	EAS	357.185
10_M2L8	EAS	251.385
10_M2L8	EAS	425.67
10_M2L8	EAS	273.917
10_M2L8	EAS	1212.23
10_M2L8	EAS	674.544
10_M2L8	EAS	806.456
10_M2L8	EAS	460.026
10_M2L8	EAS	314.784
10_M2L8	EAS	256.612
10_M2L8	EAS	535.269
10_M2L8	EAS	350.633
10_M2L8	EAS	258.323
10_M2L8	AMR	247.147
10_M2L8	AMR	234.952
10_M2L8	AMR	226.863
10_M2L8	AMR	253.856
10_M2L8	AMR	300.339
10_M2L8	AMR	1170.67
10_M2L8	AMR	472.374
10_M2L8	AMR	430.978
10_M2L8	AMR	251.19
10_M2L8	AMR	468.484
10_M2L8	AMR	437.712
10_M2L8	AMR	361.623
10_M2L8	AMR	421.186
10_M2L8	AMR	371.886
10_M2L8	AMR	440.542
10_M2L8	AMR	478.765
10_M2L8	AFR	334.624
10_M2L8	AFR	289.201
10_M2L8	AFR	208.711
10_M2L8	AFR	286.305
10_M2L8	AFR	290.9
10_M2L8	AFR	159.384
10_M2L8	AFR	1192.72
10_M2L8	AFR	208.244
10_M2L8	AFR	1603.43
10_M2L8	AFR	337.001
10_M2L8	AFR	492.228
10_M2L8	AFR	801.944
10_M2L8	AFR	346.338
10_M2L8	AFR	365.754
10_M2L8	AFR	279.943
10_M2L8	AFR	283.101
10_M2L8	AFR	403.83
10_M2L8	AFR	302.961
10_M2L8	AFR	475.035
10_M2L8	AFR	828.677
10_M2L8	AFR	301.672
10_M2L8	AFR	202.684
10_M4L2	EAS	42.4981
10_M4L2	EAS	6.02663
10_M4L2	EAS	54.1322
10_M4L2	EAS	55.7539
10_M4L2	EAS	88.8514
10_M4L2	EAS	4.47115
10_M4L2	EAS	24.1986
10_M4L2	EAS	3.31264
10_M4L2	EAS	80.2444
10_M4L2	EAS	47.4382
10_M4L2	EAS	96.0444
10_M4L2	EAS	30.6792
10_M4L2	EAS	18.3574
10_M4L2	EAS	84.681
10_M4L2	EAS	16.1367
10_M4L2	EAS	45.4712
10_M4L2	EAS	47.6232
10_M4L2	EAS	76.9904
10_M4L2	EAS	88.9631
10_M4L2	EAS	28.4704
10_M4L2	EAS	4.25321
10_M4L2	EAS	27.8024
10_M4L2	EAS	4.26598
10_M4L2	EAS	4.52872
10_M4L2	EAS	30.9146
10_M4L2	EAS	15.8346
10_M4L2	EAS	61.0112
10_M4L2	EAS	2.9198
10_M4L2	EAS	64.6401
10_M4L2	EAS	69.5048
10_M4L2	EAS	35.329
10_M4L2	EAS	7.79288
10_M4L2	EAS	9.28208
10_M4L2	EAS	109.201
10_M4L2	EAS	17.4064
10_M4L2	EAS	116.402
10_M4L2	EAS	33.7275
10_M4L2	EAS	55.3035
10_M4L2	EAS	46.7067
10_M4L2	EAS	35.4697
10_M4L2	EAS	39.8611
10_M4L2	EAS	20.2133
10_M4L2	EAS	44.8108
10_M4L2	EAS	39.7957
10_M4L2	EAS	33.2149
10_M4L2	EAS	3.23339
10_M4L2	EAS	21.8996
10_M4L2	EAS	44.5831
10_M4L2	EAS	24.2826
10_M4L2	EAS	57.8285
10_M4L2	EAS	1.26409
10_M4L2	EAS	41.3915
10_M4L2	EAS	47.7247
10_M4L2	EAS	61.5298
10_M4L2	EAS	72.0665
10_M4L2	EAS	28.0365
10_M4L2	EAS	65.3526
10_M4L2	EAS	33.8362
10_M4L2	EAS	25.2248
10_M4L2	EAS	25.4461
10_M4L2	EAS	20.275
10_M4L2	EAS	3.51165
10_M4L2	AMR	6.35672
10_M4L2	AMR	40.2117
10_M4L2	AMR	5.79923
10_M4L2	AMR	2.88782
10_M4L2	AMR	26.9584
10_M4L2	AMR	18.1783
10_M4L2	AMR	44.7749
10_M4L2	AMR	57.537
10_M4L2	AMR	46.5001
10_M4L2	AMR	82.5496
10_M4L2	AMR	57.4519
10_M4L2	AMR	10.5723
10_M4L2	AMR	50.6873
10_M4L2	AMR	51.2772
10_M4L2	AMR	40.3588
10_M4L2	AMR	67.8107
10_M4L2	AFR	6.72433
10_M4L2	AFR	230.42
10_M4L2	AFR	3.9073
10_M4L2	AFR	7.78757
10_M4L2	AFR	112.161
10_M4L2	AFR	14.3429
10_M4L2	AFR	5.29893
10_M4L2	AFR	3.12406
10_M4L2	AFR	44.6894
10_M4L2	AFR	247.057
10_M4L2	AFR	57.4293
10_M4L2	AFR	2.38654
10_M4L2	AFR	15.6674
10_M4L2	AFR	34.546
10_M4L2	AFR	15.7596
10_M4L2	AFR	30.508
10_M4L2	AFR	25.0459
10_M4L2	AFR	6.71284
10_M4L2	AFR	44.8121
10_M4L2	AFR	0
10_M4L2	AFR	40.8372
10_M4L2	AFR	31.6701
11_M2L1	EAS	1.77076
11_M2L1	EAS	1.08868
11_M2L1	EAS	0.617551
11_M2L1	EAS	2.90117
11_M2L1	EAS	1.34623
11_M2L1	EAS	764.06
11_M2L1	EAS	474.506
11_M2L1	EAS	309.924
11_M2L1	EAS	3.25205
11_M2L1	EAS	0.856285
11_M2L1	EAS	798.375
11_M2L1	EAS	4.14194
11_M2L1	EAS	1.45633
11_M2L1	EAS	5.12318
11_M2L1	EAS	3.65528
11_M2L1	EAS	0.970916
11_M2L1	EAS	0.0812682
11_M2L1	EAS	1.84629
11_M2L1	EAS	392.158
11_M2L1	EAS	495.401
11_M2L1	EAS	710.324
11_M2L1	EAS	0
11_M2L1	EAS	571.3
11_M2L1	EAS	522.052
11_M2L1	EAS	632.932
11_M2L1	EAS	1.61279
11_M2L1	EAS	1.81507
11_M2L1	EAS	370.586
11_M2L1	EAS	0
11_M2L1	EAS	0
11_M2L1	EAS	4.29271
11_M2L1	EAS	0.762347
11_M2L1	EAS	474.395
11_M2L1	EAS	1044.68
11_M2L1	EAS	0
11_M2L1	EAS	594
11_M2L1	EAS	0
11_M2L1	EAS	0
11_M2L1	EAS	0.71276
11_M2L1	EAS	0
11_M2L1	EAS	1.97032
11_M2L1	EAS	0
11_M2L1	EAS	0
11_M2L1	EAS	0
11_M2L1	EAS	645.868
11_M2L1	EAS	649.139
11_M2L1	EAS	758.52
11_M2L1	EAS	843.862
11_M2L1	EAS	0.29523
11_M2L1	EAS	537.653
11_M2L1	EAS	1.01127
11_M2L1	EAS	0.585161
11_M2L1	EAS	0
11_M2L1	EAS	0
11_M2L1	EAS	0.985962
11_M2L1	EAS	0.830153
11_M2L1	EAS	1.60778
11_M2L1	EAS	0
11_M2L1	EAS	473.741
11_M2L1	EAS	1.65562
11_M2L1	EAS	393.214
11_M2L1	EAS	508.718
11_M2L1	AMR	492.44
11_M2L1	AMR	0.778748
11_M2L1	AMR	1.88812
11_M2L1	AMR	743.11
11_M2L1	AMR	0.729502
11_M2L1	AMR	482.778
11_M2L1	AMR	4.19963
11_M2L1	AMR	0.439671
11_M2L1	AMR	3.47082
11_M2L1	AMR	3.02119
11_M2L1	AMR	3.06524
11_M2L1	AMR	250.116
11_M2L1	AMR	1.53798
11_M2L1	AMR	497.391
11_M2L1	AMR	617.039
11_M2L1	AMR	399.942
11_M2L1	AFR	1.10597
11_M2L1	AFR	5.69416
11_M2L1	AFR	1.31707
11_M2L1	AFR	2.05878
11_M2L1	AFR	0.969867
11_M2L1	AFR	1.44541
11_M2L1	AFR	0
11_M2L1	AFR	6.98804
11_M2L1	AFR	3.1361
11_M2L1	AFR	222.49
11_M2L1	AFR	58.54
11_M2L1	AFR	3.99204
11_M2L1	AFR	1.12665
11_M2L1	AFR	214.839
11_M2L1	AFR	0.630384
11_M2L1	AFR	52.1095
11_M2L1	AFR	0
11_M2L1	AFR	66.5181
11_M2L1	AFR	1.04097
11_M2L1	AFR	0
11_M2L1	AFR	2.04288
11_M2L1	AFR	0.815538
12_M2L4	EAS	72.2757
12_M2L4	EAS	71.6392
12_M2L4	EAS	49.9831
12_M2L4	EAS	65.5805
12_M2L4	EAS	57.5739
12_M2L4	EAS	75.5034
12_M2L4	EAS	77.452
12_M2L4	EAS	49.8822
12_M2L4	EAS	45.1629
12_M2L4	EAS	38.5328
12_M2L4	EAS	218.983
12_M2L4	EAS	213.31
12_M2L4	EAS	70.7085
12_M2L4	EAS	59.5848
12_M2L4	EAS	53.1798
12_M2L4	EAS	60.6014
12_M2L4	EAS	44.0474
12_M2L4	EAS	68.2667
12_M2L4	EAS	49.9758
12_M2L4	EAS	36.8367
12_M2L4	EAS	100.646
12_M2L4	EAS	63.4243
12_M2L4	EAS	158.993
12_M2L4	EAS	48.0981
12_M2L4	EAS	81.671
12_M2L4	EAS	43.1787
12_M2L4	EAS	45.3356
12_M2L4	EAS	60.4945
12_M2L4	EAS	69.3044
12_M2L4	EAS	61.8054
12_M2L4	EAS	55.2471
12_M2L4	EAS	44.8937
12_M2L4	EAS	62.0689
12_M2L4	EAS	48.5339
12_M2L4	EAS	220.376
12_M2L4	EAS	60.2141
12_M2L4	EAS	61.4204
12_M2L4	EAS	63.1291
12_M2L4	EAS	88.2565
12_M2L4	EAS	76.1899
12_M2L4	EAS	205.444
12_M2L4	EAS	52.3453
12_M2L4	EAS	128.922
12_M2L4	EAS	67.7494
12_M2L4	EAS	65.413
12_M2L4	EAS	54.7839
12_M2L4	EAS	52.2962
12_M2L4	EAS	31.9982
12_M2L4	EAS	43.8416
12_M2L4	EAS	46.7977
12_M2L4	EAS	54.3136
12_M2L4	EAS	58.0514
12_M2L4	EAS	282.026
12_M2L4	EAS	52.6124
12_M2L4	EAS	35.8233
12_M2L4	EAS	33.8853
12_M2L4	EAS	195.491
12_M2L4	EAS	34.7431
12_M2L4	EAS	46.4306
12_M2L4	EAS	73.693
12_M2L4	EAS	148.521
12_M2L4	EAS	80.3153
12_M2L4	AMR	63.9203
12_M2L4	AMR	191.873
12_M2L4	AMR	31.5393
12_M2L4	AMR	46.5399
12_M2L4	AMR	104.02
12_M2L4	AMR	248.429
12_M2L4	AMR	158.589
12_M2L4	AMR	181.184
12_M2L4	AMR	80.3851
12_M2L4	AMR	158.568
12_M2L4	AMR	113.329
12_M2L4	AMR	66.824
12_M2L4	AMR	60.0909
12_M2L4	AMR	25.2171
12_M2L4	AMR	75.5723
12_M2L4	AMR	59.4716
12_M2L4	AFR	241.589
12_M2L4	AFR	36.3535
12_M2L4	AFR	61.8144
12_M2L4	AFR	66.3286
12_M2L4	AFR	233.9
12_M2L4	AFR	248.184
12_M2L4	AFR	103.663
12_M2L4	AFR	68.8445
12_M2L4	AFR	13.3611
12_M2L4	AFR	76.6685
12_M2L4	AFR	35.652
12_M2L4	AFR	57.8629
12_M2L4	AFR	37.0209
12_M2L4	AFR	105.853
12_M2L4	AFR	75.1033
12_M2L4	AFR	57.5843
12_M2L4	AFR	7.1436
12_M2L4	AFR	68.1401
12_M2L4	AFR	59.4528
12_M2L4	AFR	38.6602
12_M2L4	AFR	68.8859
12_M2L4	AFR	120.971
13_M3L10	EAS	0
13_M3L10	EAS	0
13_M3L10	EAS	826.361
13_M3L10	EAS	0
13_M3L10	EAS	0
13_M3L10	EAS	2009.91
13_M3L10	EAS	0
13_M3L10	EAS	738.641
13_M3L10	EAS	0
13_M3L10	EAS	0
13_M3L10	EAS	830.375
13_M3L10	EAS	0
13_M3L10	EAS	0
13_M3L10	EAS	0
13_M3L10	EAS	0
13_M3L10	EAS	161.051
13_M3L10	EAS	0
13_M3L10	EAS	844.033
13_M3L10	EAS	150.323
13_M3L10	EAS	870.511
13_M3L10	EAS	0
13_M3L10	EAS	0
13_M3L10	EAS	0
13_M3L10	EAS	1106.8
13_M3L10	EAS	709.958
13_M3L10	EAS	0.25658
13_M3L10	EAS	2025.83
13_M3L10	EAS	0
13_M3L10	EAS	0
13_M3L10	EAS	0
13_M3L10	EAS	1.1161
13_M3L10	EAS	0
13_M3L10	EAS	0
13_M3L10	EAS	0
13_M3L10	EAS	0.356852
13_M3L10	EAS	0
13_M3L10	EAS	993.183
13_M3L10	EAS	0
13_M3L10	EAS	1006.96
13_M3L10	EAS	1064.25
13_M3L10	EAS	754.709
13_M3L10	EAS	0
13_M3L10	EAS	0
13_M3L10	EAS	0
13_M3L10	EAS	0
13_M3L10	EAS	0
13_M3L10	EAS	0
13_M3L10	EAS	0
13_M3L10	EAS	0
13_M3L10	EAS	0
13_M3L10	EAS	0
13_M3L10	EAS	0
13_M3L10	EAS	792.994
13_M3L10	EAS	0
13_M3L10	EAS	0
13_M3L10	EAS	0
13_M3L10	EAS	0
13_M3L10	EAS	0
13_M3L10	EAS	807.635
13_M3L10	EAS	0
13_M3L10	EAS	0
13_M3L10	EAS	0
13_M3L10	AMR	0
13_M3L10	AMR	0
13_M3L10	AMR	0
13_M3L10	AMR	0
13_M3L10	AMR	0
13_M3L10	AMR	0
13_M3L10	AMR	0
13_M3L10	AMR	0
13_M3L10	AMR	0
13_M3L10	AMR	0
13_M3L10	AMR	0
13_M3L10	AMR	0
13_M3L10	AMR	0
13_M3L10	AMR	0
13_M3L10	AMR	0
13_M3L10	AMR	0
13_M3L10	AFR	0
13_M3L10	AFR	0
13_M3L10	AFR	0
13_M3L10	AFR	0
13_M3L10	AFR	0
13_M3L10	AFR	0
13_M3L10	AFR	0
13_M3L10	AFR	0
13_M3L10	AFR	0
13_M3L10	AFR	0
13_M3L10	AFR	0
13_M3L10	AFR	0
13_M3L10	AFR	0
13_M3L10	AFR	0
13_M3L10	AFR	0
13_M3L10	AFR	0
13_M3L10	AFR	0
13_M3L10	AFR	462.463
13_M3L10	AFR	0
13_M3L10	AFR	0
13_M3L10	AFR	0
13_M3L10	AFR	0
13_M4L7	EAS	150.623
13_M4L7	EAS	211.224
13_M4L7	EAS	21.9231
13_M4L7	EAS	12.8681
13_M4L7	EAS	31.8608
13_M4L7	EAS	51.0386
13_M4L7	EAS	18.9309
13_M4L7	EAS	20.9544
13_M4L7	EAS	16.992
13_M4L7	EAS	156.614
13_M4L7	EAS	170.257
13_M4L7	EAS	169.916
13_M4L7	EAS	28.8966
13_M4L7	EAS	163.162
13_M4L7	EAS	33.6553
13_M4L7	EAS	24.1515
13_M4L7	EAS	19.3012
13_M4L7	EAS	25.7558
13_M4L7	EAS	27.9108
13_M4L7	EAS	28.9698
13_M4L7	EAS	12.373
13_M4L7	EAS	26.0648
13_M4L7	EAS	36.9861
13_M4L7	EAS	32.0914
13_M4L7	EAS	142.72
13_M4L7	EAS	38.0471
13_M4L7	EAS	28.2162
13_M4L7	EAS	31.844
13_M4L7	EAS	17.1026
13_M4L7	EAS	12.2433
13_M4L7	EAS	123.63
13_M4L7	EAS	18.0422
13_M4L7	EAS	27.1602
13_M4L7	EAS	458.943
13_M4L7	EAS	31.3633
13_M4L7	EAS	22.3678
13_M4L7	EAS	21.0383
13_M4L7	EAS	17.9908
13_M4L7	EAS	24.3177
13_M4L7	EAS	53.0879
13_M4L7	EAS	23.947
13_M4L7	EAS	9.8248
13_M4L7	EAS	77.5752
13_M4L7	EAS	14.6616
13_M4L7	EAS	130.953
13_M4L7	EAS	459.031
13_M4L7	EAS	9.37995
13_M4L7	EAS	34.4993
13_M4L7	EAS	35.5752
13_M4L7	EAS	29.4528
13_M4L7	EAS	1.60118
13_M4L7	EAS	11.7549
13_M4L7	EAS	20.8617
13_M4L7	EAS	23.2033
13_M4L7	EAS	27.3696
13_M4L7	EAS	231.556
13_M4L7	EAS	9.7563
13_M4L7	EAS	21.785
13_M4L7	EAS	25.244
13_M4L7	EAS	20.4433
13_M4L7	EAS	25.2934
13_M4L7	EAS	20.4182
13_M4L7	AMR	28.0461
13_M4L7	AMR	1.02653
13_M4L7	AMR	20.7115
13_M4L7	AMR	40.7433
13_M4L7	AMR	616.645
13_M4L7	AMR	52.0623
13_M4L7	AMR	24.7736
13_M4L7	AMR	20.7845
13_M4L7	AMR	19.223
13_M4L7	AMR	31.7669
13_M4L7	AMR	157.668
13_M4L7	AMR	6.35872
13_M4L7	AMR	28.848
13_M4L7	AMR	29.2638
13_M4L7	AMR	34.0159
13_M4L7	AMR	35.4515
13_M4L7	AFR	122.21
13_M4L7	AFR	118.299
13_M4L7	AFR	48.6876
13_M4L7	AFR	39.8777
13_M4L7	AFR	31.9248
13_M4L7	AFR	51.3861
13_M4L7	AFR	163.315
13_M4L7	AFR	209.016
13_M4L7	AFR	281.187
13_M4L7	AFR	90.9977
13_M4L7	AFR	61.8903
13_M4L7	AFR	159.508
13_M4L7	AFR	131.765
13_M4L7	AFR	310.221
13_M4L7	AFR	99.6357
13_M4L7	AFR	25.5291
13_M4L7	AFR	39.4846
13_M4L7	AFR	46.7329
13_M4L7	AFR	105.625
13_M4L7	AFR	1.24533
13_M4L7	AFR	31.6646
13_M4L7	AFR	71.4276
13_M5L5	EAS	90.2182
13_M5L5	EAS	133.85
13_M5L5	EAS	91.9959
13_M5L5	EAS	40.0081
13_M5L5	EAS	45.8168
13_M5L5	EAS	231.572
13_M5L5	EAS	76.2173
13_M5L5	EAS	85.2812
13_M5L5	EAS	21.5448
13_M5L5	EAS	123.048
13_M5L5	EAS	150.889
13_M5L5	EAS	102.874
13_M5L5	EAS	49.4001
13_M5L5	EAS	87.6138
13_M5L5	EAS	43.0609
13_M5L5	EAS	462.439
13_M5L5	EAS	63.3892
13_M5L5	EAS	91.7608
13_M5L5	EAS	418.443
13_M5L5	EAS	134.027
13_M5L5	EAS	24.1659
13_M5L5	EAS	53.5197
13_M5L5	EAS	84.5091
13_M5L5	EAS	94.7517
13_M5L5	EAS	128.452
13_M5L5	EAS	49.7032
13_M5L5	EAS	160.098
13_M5L5	EAS	42.3827
13_M5L5	EAS	15.5478
13_M5L5	EAS	17.3341
13_M5L5	EAS	69.1555
13_M5L5	EAS	23.9292
13_M5L5	EAS	51.1725
13_M5L5	EAS	85.095
13_M5L5	EAS	74.1458
13_M5L5	EAS	46.1224
13_M5L5	EAS	97.0492
13_M5L5	EAS	34.7714
13_M5L5	EAS	97.4385
13_M5L5	EAS	126.867
13_M5L5	EAS	104.162
13_M5L5	EAS	17.1934
13_M5L5	EAS	75.8238
13_M5L5	EAS	29.6857
13_M5L5	EAS	72.6575
13_M5L5	EAS	50.9993
13_M5L5	EAS	12.7355
13_M5L5	EAS	62.6862
13_M5L5	EAS	63.622
13_M5L5	EAS	39.258
13_M5L5	EAS	1.34836
13_M5L5	EAS	17.2967
13_M5L5	EAS	85.3579
13_M5L5	EAS	47.171
13_M5L5	EAS	44.0397
13_M5L5	EAS	90.9018
13_M5L5	EAS	15.0181
13_M5L5	EAS	54.9964
13_M5L5	EAS	462.047
13_M5L5	EAS	37.9533
13_M5L5	EAS	43.6382
13_M5L5	EAS	41.5605
13_M5L5	AMR	42.5547
13_M5L5	AMR	0.106193
13_M5L5	AMR	40.19
13_M5L5	AMR	51.7505
13_M5L5	AMR	1.32637
13_M5L5	AMR	189.59
13_M5L5	AMR	30.5852
13_M5L5	AMR	41.2092
13_M5L5	AMR	38.2903
13_M5L5	AMR	46.1842
13_M5L5	AMR	72.9697
13_M5L5	AMR	7.02906
13_M5L5	AMR	56.0263
13_M5L5	AMR	37.4509
13_M5L5	AMR	47.6373
13_M5L5	AMR	61.5863
13_M5L5	AFR	321.463
13_M5L5	AFR	40.6145
13_M5L5	AFR	12.2487
13_M5L5	AFR	137.11
13_M5L5	AFR	54.6561
13_M5L5	AFR	111.593
13_M5L5	AFR	376.61
13_M5L5	AFR	69.0747
13_M5L5	AFR	150.304
13_M5L5	AFR	53.0147
13_M5L5	AFR	76.1111
13_M5L5	AFR	153.628
13_M5L5	AFR	280.852
13_M5L5	AFR	92.272
13_M5L5	AFR	56.2968
13_M5L5	AFR	103.049
13_M5L5	AFR	56.9973
13_M5L5	AFR	176.83
13_M5L5	AFR	55.3561
13_M5L5	AFR	5.31098
13_M5L5	AFR	12.4411
13_M5L5	AFR	38.4662
14_M3L2	EAS	0
14_M3L2	EAS	29.6666
14_M3L2	EAS	33.0776
14_M3L2	EAS	13.4764
14_M3L2	EAS	24.2322
14_M3L2	EAS	36.1066
14_M3L2	EAS	1.23462
14_M3L2	EAS	18.258
14_M3L2	EAS	23.0896
14_M3L2	EAS	28.1718
14_M3L2	EAS	50.3551
14_M3L2	EAS	58.0835
14_M3L2	EAS	89.2958
14_M3L2	EAS	5.19743
14_M3L2	EAS	66.4191
14_M3L2	EAS	0
14_M3L2	EAS	19.9107
14_M3L2	EAS	26.7713
14_M3L2	EAS	17.23
14_M3L2	EAS	39.1259
14_M3L2	EAS	32.015
14_M3L2	EAS	30.0614
14_M3L2	EAS	20.562
14_M3L2	EAS	31.1545
14_M3L2	EAS	24.0034
14_M3L2	EAS	38.267
14_M3L2	EAS	3.13513
14_M3L2	EAS	57.8485
14_M3L2	EAS	112.255
14_M3L2	EAS	27.6841
14_M3L2	EAS	16.7416
14_M3L2	EAS	57.0066
14_M3L2	EAS	4.1164
14_M3L2	EAS	0
14_M3L2	EAS	28.0723
14_M3L2	EAS	2.14731
14_M3L2	EAS	44.226
14_M3L2	EAS	47.5183
14_M3L2	EAS	6.0375
14_M3L2	EAS	102.209
14_M3L2	EAS	47.6667
14_M3L2	EAS	2.01328
14_M3L2	EAS	52.6281
14_M3L2	EAS	17.1589
14_M3L2	EAS	2.54195
14_M3L2	EAS	5.36448
14_M3L2	EAS	110.44
14_M3L2	EAS	2.0644
14_M3L2	EAS	20.8875
14_M3L2	EAS	0.965666
14_M3L2	EAS	30.7595
14_M3L2	EAS	14.9388
14_M3L2	EAS	8.60902
14_M3L2	EAS	99.1647
14_M3L2	EAS	39.3289
14_M3L2	EAS	1.69804
14_M3L2	EAS	200.717
14_M3L2	EAS	28.4152
14_M3L2	EAS	15.8469
14_M3L2	EAS	20.9832
14_M3L2	EAS	7.82131
14_M3L2	EAS	91.0856
14_M3L2	AMR	10.2414
14_M3L2	AMR	1.5221
14_M3L2	AMR	2.19638
14_M3L2	AMR	4.43636
14_M3L2	AMR	36.4088
14_M3L2	AMR	21.1546
14_M3L2	AMR	37.8391
14_M3L2	AMR	7.87411
14_M3L2	AMR	0
14_M3L2	AMR	19.2823
14_M3L2	AMR	21.5844
14_M3L2	AMR	15.1307
14_M3L2	AMR	47.6992
14_M3L2	AMR	27.6901
14_M3L2	AMR	25.5587
14_M3L2	AMR	45.2471
14_M3L2	AFR	3.58336
14_M3L2	AFR	44.6236
14_M3L2	AFR	0.965849
14_M3L2	AFR	18.3053
14_M3L2	AFR	0
14_M3L2	AFR	0
14_M3L2	AFR	25.5686
14_M3L2	AFR	19.9282
14_M3L2	AFR	17.3139
14_M3L2	AFR	0
14_M3L2	AFR	19.2645
14_M3L2	AFR	30.3308
14_M3L2	AFR	36.2991
14_M3L2	AFR	62.9615
14_M3L2	AFR	1.40085
14_M3L2	AFR	10.3545
14_M3L2	AFR	0
14_M3L2	AFR	20.6203
14_M3L2	AFR	0
14_M3L2	AFR	13.6987
14_M3L2	AFR	21.818
14_M3L2	AFR	0
16_M2L8	EAS	19.2976
16_M2L8	EAS	28.2668
16_M2L8	EAS	13.9914
16_M2L8	EAS	18.0855
16_M2L8	EAS	19.0268
16_M2L8	EAS	21.3012
16_M2L8	EAS	23.9928
16_M2L8	EAS	26.1929
16_M2L8	EAS	13.1708
16_M2L8	EAS	24.0616
16_M2L8	EAS	30.0634
16_M2L8	EAS	19.3612
16_M2L8	EAS	16.9394
16_M2L8	EAS	21.9035
16_M2L8	EAS	22.3774
16_M2L8	EAS	9.2237
16_M2L8	EAS	20.5202
16_M2L8	EAS	14.7703
16_M2L8	EAS	28.3504
16_M2L8	EAS	16.7742
16_M2L8	EAS	23.5473
16_M2L8	EAS	35.0571
16_M2L8	EAS	21.1593
16_M2L8	EAS	37.5181
16_M2L8	EAS	15.6059
16_M2L8	EAS	22.579
16_M2L8	EAS	23.3485
16_M2L8	EAS	13.2759
16_M2L8	EAS	16.8305
16_M2L8	EAS	14.6835
16_M2L8	EAS	14.6811
16_M2L8	EAS	27.1904
16_M2L8	EAS	19.5327
16_M2L8	EAS	14.8253
16_M2L8	EAS	17.9219
16_M2L8	EAS	19.9073
16_M2L8	EAS	15.1278
16_M2L8	EAS	20.8145
16_M2L8	EAS	16.1838
16_M2L8	EAS	23.9187
16_M2L8	EAS	22.8103
16_M2L8	EAS	15.6633
16_M2L8	EAS	10.3804
16_M2L8	EAS	24.9327
16_M2L8	EAS	21.183
16_M2L8	EAS	23.2216
16_M2L8	EAS	15.6987
16_M2L8	EAS	21.5571
16_M2L8	EAS	22.6958
16_M2L8	EAS	15.8964
16_M2L8	EAS	16.686
16_M2L8	EAS	22.7869
16_M2L8	EAS	14.5925
16_M2L8	EAS	17.7437
16_M2L8	EAS	11.5394
16_M2L8	EAS	11.6976
16_M2L8	EAS	25.0668
16_M2L8	EAS	21.6439
16_M2L8	EAS	16.7081
16_M2L8	EAS	26.8138
16_M2L8	EAS	28.8516
16_M2L8	EAS	22.4999
16_M2L8	AMR	26.6335
16_M2L8	AMR	20.6014
16_M2L8	AMR	31.5008
16_M2L8	AMR	34.6747
16_M2L8	AMR	21.9348
16_M2L8	AMR	23.3525
16_M2L8	AMR	18.6863
16_M2L8	AMR	24.2019
16_M2L8	AMR	25.2524
16_M2L8	AMR	17.4829
16_M2L8	AMR	10.0472
16_M2L8	AMR	14.5178
16_M2L8	AMR	48.1387
16_M2L8	AMR	22.1258
16_M2L8	AMR	33.9785
16_M2L8	AMR	20.8081
16_M2L8	AFR	653.343
16_M2L8	AFR	26.3791
16_M2L8	AFR	34.4413
16_M2L8	AFR	16.7388
16_M2L8	AFR	695.577
16_M2L8	AFR	15.7142
16_M2L8	AFR	58.2882
16_M2L8	AFR	645.464
16_M2L8	AFR	22.9654
16_M2L8	AFR	14.8561
16_M2L8	AFR	605.247
16_M2L8	AFR	551.422
16_M2L8	AFR	20.0156
16_M2L8	AFR	22.6876
16_M2L8	AFR	11.2419
16_M2L8	AFR	62.0078
16_M2L8	AFR	874.636
16_M2L8	AFR	30.7377
16_M2L8	AFR	24.4964
16_M2L8	AFR	664.769
16_M2L8	AFR	13.4013
16_M2L8	AFR	34.162
17_M1L1	EAS	1026.98
17_M1L1	EAS	3092.38
17_M1L1	EAS	2096.93
17_M1L1	EAS	1277.24
17_M1L1	EAS	2002.39
17_M1L1	EAS	17.9268
17_M1L1	EAS	620.48
17_M1L1	EAS	1395.7
17_M1L1	EAS	1657.81
17_M1L1	EAS	35.8783
17_M1L1	EAS	1068.46
17_M1L1	EAS	2236.21
17_M1L1	EAS	625.109
17_M1L1	EAS	1312.05
17_M1L1	EAS	1275.87
17_M1L1	EAS	1517.62
17_M1L1	EAS	473.956
17_M1L1	EAS	991.921
17_M1L1	EAS	34.6798
17_M1L1	EAS	32.9657
17_M1L1	EAS	1048.72
17_M1L1	EAS	16.5946
17_M1L1	EAS	739.209
17_M1L1	EAS	1017.95
17_M1L1	EAS	26.0842
17_M1L1	EAS	1070.85
17_M1L1	EAS	29.7012
17_M1L1	EAS	2132.68
17_M1L1	EAS	24.2546
17_M1L1	EAS	1133.28
17_M1L1	EAS	2105.74
17_M1L1	EAS	2093.49
17_M1L1	EAS	1001.98
17_M1L1	EAS	1202.1
17_M1L1	EAS	1123.25
17_M1L1	EAS	1698.84
17_M1L1	EAS	1859.14
17_M1L1	EAS	1482.71
17_M1L1	EAS	1111.03
17_M1L1	EAS	1019.79
17_M1L1	EAS	2861.74
17_M1L1	EAS	2209.05
17_M1L1	EAS	824.835
17_M1L1	EAS	969.879
17_M1L1	EAS	18.2173
17_M1L1	EAS	33.7301
17_M1L1	EAS	20.2905
17_M1L1	EAS	805.393
17_M1L1	EAS	25.5005
17_M1L1	EAS	41.0037
17_M1L1	EAS	979.71
17_M1L1	EAS	872.751
17_M1L1	EAS	9.91287
17_M1L1	EAS	23.2033
17_M1L1	EAS	924.358
17_M1L1	EAS	1759.85
17_M1L1	EAS	23.2032
17_M1L1	EAS	2023.28
17_M1L1	EAS	579.636
17_M1L1	EAS	660.07
17_M1L1	EAS	1616.73
17_M1L1	EAS	1070.58
17_M1L1	AMR	939.735
17_M1L1	AMR	872.286
17_M1L1	AMR	2284.39
17_M1L1	AMR	25.8439
17_M1L1	AMR	19.7795
17_M1L1	AMR	859.944
17_M1L1	AMR	24.2858
17_M1L1	AMR	769.145
17_M1L1	AMR	1367.41
17_M1L1	AMR	920.53
17_M1L1	AMR	23.7982
17_M1L1	AMR	29.8208
17_M1L1	AMR	1034.66
17_M1L1	AMR	904.03
17_M1L1	AMR	941.276
17_M1L1	AMR	1407.69
17_M1L1	AFR	1055.98
17_M1L1	AFR	1277.23
17_M1L1	AFR	1013.88
17_M1L1	AFR	455.931
17_M1L1	AFR	1216.9
17_M1L1	AFR	16.2145
17_M1L1	AFR	1587.95
17_M1L1	AFR	32.0628
17_M1L1	AFR	3241.78
17_M1L1	AFR	1059.35
17_M1L1	AFR	576.569
17_M1L1	AFR	2577.34
17_M1L1	AFR	2259.52
17_M1L1	AFR	23.6945
17_M1L1	AFR	1506.2
17_M1L1	AFR	30.6468
17_M1L1	AFR	2325.96
17_M1L1	AFR	21.7766
17_M1L1	AFR	18.4352
17_M1L1	AFR	1257.51
17_M1L1	AFR	1773.14
17_M1L1	AFR	2689.69
17_M2L16	EAS	522.409
17_M2L16	EAS	92.0519
17_M2L16	EAS	101.742
17_M2L16	EAS	787.363
17_M2L16	EAS	104.378
17_M2L16	EAS	968.088
17_M2L16	EAS	538.789
17_M2L16	EAS	96.3746
17_M2L16	EAS	683.906
17_M2L16	EAS	1218.11
17_M2L16	EAS	565.614
17_M2L16	EAS	100.611
17_M2L16	EAS	573.525
17_M2L16	EAS	608.582
17_M2L16	EAS	659.064
17_M2L16	EAS	622.357
17_M2L16	EAS	571.194
17_M2L16	EAS	457.281
17_M2L16	EAS	1086.9
17_M2L16	EAS	1019.23
17_M2L16	EAS	669.261
17_M2L16	EAS	1066.14
17_M2L16	EAS	583.501
17_M2L16	EAS	722.994
17_M2L16	EAS	1166.06
17_M2L16	EAS	661.719
17_M2L16	EAS	1186.44
17_M2L16	EAS	92.8404
17_M2L16	EAS	878.102
17_M2L16	EAS	712.34
17_M2L16	EAS	91.821
17_M2L16	EAS	95.5051
17_M2L16	EAS	617.783
17_M2L16	EAS	710.13
17_M2L16	EAS	627.821
17_M2L16	EAS	599.636
17_M2L16	EAS	82.9547
17_M2L16	EAS	575.504
17_M2L16	EAS	851.79
17_M2L16	EAS	559.932
17_M2L16	EAS	107.345
17_M2L16	EAS	106.019
17_M2L16	EAS	494.841
17_M2L16	EAS	546.345
17_M2L16	EAS	734.201
17_M2L16	EAS	1020.13
17_M2L16	EAS	939.82
17_M2L16	EAS	590.259
17_M2L16	EAS	1215.13
17_M2L16	EAS	1353.01
17_M2L16	EAS	570.862
17_M2L16	EAS	777.335
17_M2L16	EAS	612.758
17_M2L16	EAS	1323.66
17_M2L16	EAS	557.817
17_M2L16	EAS	730.157
17_M2L16	EAS	694.324
17_M2L16	EAS	85.9508
17_M2L16	EAS	565.932
17_M2L16	EAS	637.107
17_M2L16	EAS	66.414
17_M2L16	EAS	564.922
17_M2L16	AMR	534.612
17_M2L16	AMR	566.185
17_M2L16	AMR	108.451
17_M2L16	AMR	991.944
17_M2L16	AMR	884.803
17_M2L16	AMR	598.877
17_M2L16	AMR	587.058
17_M2L16	AMR	740.806
17_M2L16	AMR	707.625
17_M2L16	AMR	482.991
17_M2L16	AMR	836.618
17_M2L16	AMR	772.469
17_M2L16	AMR	415.627
17_M2L16	AMR	453.083
17_M2L16	AMR	311.532
17_M2L16	AMR	780.093
17_M2L16	AFR	400.031
17_M2L16	AFR	666.643
17_M2L16	AFR	363.554
17_M2L16	AFR	378.167
17_M2L16	AFR	418.114
17_M2L16	AFR	909.088
17_M2L16	AFR	384.995
17_M2L16	AFR	768.125
17_M2L16	AFR	142.203
17_M2L16	AFR	453.25
17_M2L16	AFR	409.197
17_M2L16	AFR	94.3553
17_M2L16	AFR	123.966
17_M2L16	AFR	860.407
17_M2L16	AFR	595.468
17_M2L16	AFR	1090.83
17_M2L16	AFR	122.242
17_M2L16	AFR	876.86
17_M2L16	AFR	985.161
17_M2L16	AFR	451.543
17_M2L16	AFR	40.7554
17_M2L16	AFR	93.9002
17_M3L12	EAS	375.617
17_M3L12	EAS	1311.47
17_M3L12	EAS	796.854
17_M3L12	EAS	490.742
17_M3L12	EAS	710.766
17_M3L12	EAS	0.67489
17_M3L12	EAS	214.207
17_M3L12	EAS	504.676
17_M3L12	EAS	687.565
17_M3L12	EAS	0.856285
17_M3L12	EAS	391.792
17_M3L12	EAS	877.417
17_M3L12	EAS	190.357
17_M3L12	EAS	524.606
17_M3L12	EAS	473.581
17_M3L12	EAS	628.911
17_M3L12	EAS	140.391
17_M3L12	EAS	344.011
17_M3L12	EAS	0
17_M3L12	EAS	0.24974
17_M3L12	EAS	394.775
17_M3L12	EAS	0
17_M3L12	EAS	271.615
17_M3L12	EAS	394.194
17_M3L12	EAS	0
17_M3L12	EAS	410.858
17_M3L12	EAS	0
17_M3L12	EAS	808.099
17_M3L12	EAS	0
17_M3L12	EAS	406.51
17_M3L12	EAS	799.559
17_M3L12	EAS	784.624
17_M3L12	EAS	382.866
17_M3L12	EAS	456.733
17_M3L12	EAS	442.06
17_M3L12	EAS	665.487
17_M3L12	EAS	779.369
17_M3L12	EAS	588.372
17_M3L12	EAS	442.792
17_M3L12	EAS	381.961
17_M3L12	EAS	958.638
17_M3L12	EAS	877.588
17_M3L12	EAS	347.978
17_M3L12	EAS	342.573
17_M3L12	EAS	0.254195
17_M3L12	EAS	0.0734861
17_M3L12	EAS	0.490583
17_M3L12	EAS	340.665
17_M3L12	EAS	0
17_M3L12	EAS	0.111423
17_M3L12	EAS	388.707
17_M3L12	EAS	328.103
17_M3L12	EAS	0
17_M3L12	EAS	0
17_M3L12	EAS	362.487
17_M3L12	EAS	726.214
17_M3L12	EAS	0
17_M3L12	EAS	744.276
17_M3L12	EAS	215.502
17_M3L12	EAS	211.685
17_M3L12	EAS	623.623
17_M3L12	EAS	439.951
17_M3L12	AMR	322.839
17_M3L12	AMR	355.463
17_M3L12	AMR	842.815
17_M3L12	AMR	0
17_M3L12	AMR	0
17_M3L12	AMR	164.772
17_M3L12	AMR	0
17_M3L12	AMR	203.168
17_M3L12	AMR	323.699
17_M3L12	AMR	199.443
17_M3L12	AMR	0
17_M3L12	AMR	0
17_M3L12	AMR	430.743
17_M3L12	AMR	358.172
17_M3L12	AMR	310.222
17_M3L12	AMR	419.433
17_M3L12	AFR	274.127
17_M3L12	AFR	486.56
17_M3L12	AFR	199.009
17_M3L12	AFR	95.7782
17_M3L12	AFR	408.375
17_M3L12	AFR	0
17_M3L12	AFR	488.504
17_M3L12	AFR	0
17_M3L12	AFR	942.414
17_M3L12	AFR	365.519
17_M3L12	AFR	100.638
17_M3L12	AFR	975.12
17_M3L12	AFR	703.062
17_M3L12	AFR	2.34931
17_M3L12	AFR	552.759
17_M3L12	AFR	0.376887
17_M3L12	AFR	836.364
17_M3L12	AFR	0
17_M3L12	AFR	0
17_M3L12	AFR	455.444
17_M3L12	AFR	359.159
17_M3L12	AFR	1035.73
17_M4L15	EAS	228.482
17_M4L15	EAS	363.503
17_M4L15	EAS	373.04
17_M4L15	EAS	268.522
17_M4L15	EAS	351.86
17_M4L15	EAS	91.2789
17_M4L15	EAS	171.53
17_M4L15	EAS	266.86
17_M4L15	EAS	258.701
17_M4L15	EAS	120.436
17_M4L15	EAS	228.623
17_M4L15	EAS	357.026
17_M4L15	EAS	186.908
17_M4L15	EAS	222.71
17_M4L15	EAS	251.947
17_M4L15	EAS	247.017
17_M4L15	EAS	172.898
17_M4L15	EAS	234.156
17_M4L15	EAS	117.313
17_M4L15	EAS	132.529
17_M4L15	EAS	230.06
17_M4L15	EAS	114.381
17_M4L15	EAS	191.756
17_M4L15	EAS	233.619
17_M4L15	EAS	120.128
17_M4L15	EAS	248.076
17_M4L15	EAS	137.781
17_M4L15	EAS	380.805
17_M4L15	EAS	101.45
17_M4L15	EAS	250.293
17_M4L15	EAS	346.378
17_M4L15	EAS	336.703
17_M4L15	EAS	262.118
17_M4L15	EAS	243.875
17_M4L15	EAS	213.001
17_M4L15	EAS	269.398
17_M4L15	EAS	228.239
17_M4L15	EAS	228.193
17_M4L15	EAS	211.354
17_M4L15	EAS	231.253
17_M4L15	EAS	384.516
17_M4L15	EAS	342.539
17_M4L15	EAS	127.555
17_M4L15	EAS	212.915
17_M4L15	EAS	91.5527
17_M4L15	EAS	133.12
17_M4L15	EAS	91.2289
17_M4L15	EAS	134.226
17_M4L15	EAS	129.458
17_M4L15	EAS	122.38
17_M4L15	EAS	194.248
17_M4L15	EAS	199.024
17_M4L15	EAS	70.1224
17_M4L15	EAS	89.8105
17_M4L15	EAS	195.093
17_M4L15	EAS	220.915
17_M4L15	EAS	101.674
17_M4L15	EAS	328.104
17_M4L15	EAS	145.493
17_M4L15	EAS	167.271
17_M4L15	EAS	232.575
17_M4L15	EAS	154.603
17_M4L15	AMR	233.757
17_M4L15	AMR	182.546
17_M4L15	AMR	462.917
17_M4L15	AMR	115.408
17_M4L15	AMR	108.364
17_M4L15	AMR	341.931
17_M4L15	AMR	74.4481
17_M4L15	AMR	235.384
17_M4L15	AMR	434.72
17_M4L15	AMR	354.612
17_M4L15	AMR	53.6204
17_M4L15	AMR	88.6007
17_M4L15	AMR	156.742
17_M4L15	AMR	171.03
17_M4L15	AMR	226.343
17_M4L15	AMR	347.612
17_M4L15	AFR	352.54
17_M4L15	AFR	276.748
17_M4L15	AFR	362.654
17_M4L15	AFR	213.867
17_M4L15	AFR	313.813
17_M4L15	AFR	56.5006
17_M4L15	AFR	407.992
17_M4L15	AFR	95.6128
17_M4L15	AFR	617.338
17_M4L15	AFR	271.641
17_M4L15	AFR	206.938
17_M4L15	AFR	391.458
17_M4L15	AFR	513.293
17_M4L15	AFR	85.0227
17_M4L15	AFR	321.286
17_M4L15	AFR	104.517
17_M4L15	AFR	429.893
17_M4L15	AFR	92.4701
17_M4L15	AFR	111.082
17_M4L15	AFR	270.86
17_M4L15	AFR	519.157
17_M4L15	AFR	416.899
18_M6L10	EAS	69.0775
18_M6L10	EAS	60.1497
18_M6L10	EAS	58.5516
18_M6L10	EAS	62.5389
18_M6L10	EAS	64.7089
18_M6L10	EAS	100.263
18_M6L10	EAS	54.5291
18_M6L10	EAS	73.7254
18_M6L10	EAS	77.724
18_M6L10	EAS	74.8393
18_M6L10	EAS	101.37
18_M6L10	EAS	92.0377
18_M6L10	EAS	88.6827
18_M6L10	EAS	134.428
18_M6L10	EAS	73.7296
18_M6L10	EAS	74.2346
18_M6L10	EAS	58.3506
18_M6L10	EAS	41.2185
18_M6L10	EAS	62.9423
18_M6L10	EAS	103.018
18_M6L10	EAS	90.3613
18_M6L10	EAS	82.1909
18_M6L10	EAS	75.1666
18_M6L10	EAS	50.2454
18_M6L10	EAS	94.8246
18_M6L10	EAS	76.9373
18_M6L10	EAS	42.9843
18_M6L10	EAS	103.653
18_M6L10	EAS	77.6225
18_M6L10	EAS	65.4658
18_M6L10	EAS	83.579
18_M6L10	EAS	95.4627
18_M6L10	EAS	71.7949
18_M6L10	EAS	73.6044
18_M6L10	EAS	67.1278
18_M6L10	EAS	60.4826
18_M6L10	EAS	125.651
18_M6L10	EAS	67.284
18_M6L10	EAS	71.1921
18_M6L10	EAS	90.4245
18_M6L10	EAS	69.3402
18_M6L10	EAS	74.9343
18_M6L10	EAS	75.653
18_M6L10	EAS	59.9755
18_M6L10	EAS	110.49
18_M6L10	EAS	83.0025
18_M6L10	EAS	80.2005
18_M6L10	EAS	72.9288
18_M6L10	EAS	47.6796
18_M6L10	EAS	65.851
18_M6L10	EAS	84.9046
18_M6L10	EAS	57.1048
18_M6L10	EAS	52.2078
18_M6L10	EAS	63.9138
18_M6L10	EAS	65.2561
18_M6L10	EAS	70.2045
18_M6L10	EAS	43.337
18_M6L10	EAS	44.8798
18_M6L10	EAS	51.5597
18_M6L10	EAS	49.1107
18_M6L10	EAS	57.6695
18_M6L10	EAS	109.676
18_M6L10	AMR	27.7812
18_M6L10	AMR	55.8752
18_M6L10	AMR	66.0457
18_M6L10	AMR	56.6263
18_M6L10	AMR	50.0869
18_M6L10	AMR	52.0394
18_M6L10	AMR	57.7132
18_M6L10	AMR	88.274
18_M6L10	AMR	82.2095
18_M6L10	AMR	65.933
18_M6L10	AMR	74.9706
18_M6L10	AMR	46.4838
18_M6L10	AMR	90.3232
18_M6L10	AMR	84.85
18_M6L10	AMR	85.0211
18_M6L10	AMR	141.188
18_M6L10	AFR	111.504
18_M6L10	AFR	152.367
18_M6L10	AFR	374.552
18_M6L10	AFR	72.9749
18_M6L10	AFR	69.3859
18_M6L10	AFR	147.302
18_M6L10	AFR	317.447
18_M6L10	AFR	29.8266
18_M6L10	AFR	375.336
18_M6L10	AFR	222.016
18_M6L10	AFR	188.275
18_M6L10	AFR	165.04
18_M6L10	AFR	112.964
18_M6L10	AFR	182.463
18_M6L10	AFR	61.2874
18_M6L10	AFR	58.3976
18_M6L10	AFR	63.8595
18_M6L10	AFR	153.64
18_M6L10	AFR	72.4649
18_M6L10	AFR	144.77
18_M6L10	AFR	122.593
18_M6L10	AFR	105.499
18_M8L6	EAS	55.4897
18_M8L6	EAS	57.0586
18_M8L6	EAS	41.9935
18_M8L6	EAS	61.0883
18_M8L6	EAS	56.9008
18_M8L6	EAS	58.7155
18_M8L6	EAS	59.5088
18_M8L6	EAS	48.534
18_M8L6	EAS	75.4069
18_M8L6	EAS	74.3683
18_M8L6	EAS	70.2506
18_M8L6	EAS	75.7108
18_M8L6	EAS	68.2558
18_M8L6	EAS	71.3162
18_M8L6	EAS	66.5974
18_M8L6	EAS	59.145
18_M8L6	EAS	47.0543
18_M8L6	EAS	28.6637
18_M8L6	EAS	75.7329
18_M8L6	EAS	77.3778
18_M8L6	EAS	83.0148
18_M8L6	EAS	65.7701
18_M8L6	EAS	70.73
18_M8L6	EAS	58.8343
18_M8L6	EAS	90.6259
18_M8L6	EAS	58.3536
18_M8L6	EAS	55.236
18_M8L6	EAS	82.5755
18_M8L6	EAS	59.3538
18_M8L6	EAS	39.7591
18_M8L6	EAS	59.3681
18_M8L6	EAS	66.2818
18_M8L6	EAS	67.7592
18_M8L6	EAS	62.9976
18_M8L6	EAS	65.3038
18_M8L6	EAS	41.0673
18_M8L6	EAS	95.8505
18_M8L6	EAS	68.01
18_M8L6	EAS	67.6283
18_M8L6	EAS	79.0291
18_M8L6	EAS	73.5082
18_M8L6	EAS	27.7027
18_M8L6	EAS	65.2726
18_M8L6	EAS	42.0916
18_M8L6	EAS	72.827
18_M8L6	EAS	75.507
18_M8L6	EAS	58.5364
18_M8L6	EAS	65.3064
18_M8L6	EAS	45.1332
18_M8L6	EAS	59.6856
18_M8L6	EAS	72.3058
18_M8L6	EAS	44.3862
18_M8L6	EAS	39.9551
18_M8L6	EAS	55.8882
18_M8L6	EAS	52.4386
18_M8L6	EAS	80.8833
18_M8L6	EAS	41.4369
18_M8L6	EAS	33.3727
18_M8L6	EAS	50.4497
18_M8L6	EAS	53.6996
18_M8L6	EAS	48.6566
18_M8L6	EAS	75.4461
18_M8L6	AMR	28.1344
18_M8L6	AMR	48.4594
18_M8L6	AMR	62.7511
18_M8L6	AMR	52.7131
18_M8L6	AMR	44.997
18_M8L6	AMR	56.1146
18_M8L6	AMR	55.4224
18_M8L6	AMR	69.6879
18_M8L6	AMR	89.2624
18_M8L6	AMR	48.8944
18_M8L6	AMR	42.0406
18_M8L6	AMR	35.9114
18_M8L6	AMR	69.9999
18_M8L6	AMR	63.3612
18_M8L6	AMR	56.319
18_M8L6	AMR	77.5863
18_M8L6	AFR	116.614
18_M8L6	AFR	180.974
18_M8L6	AFR	524.807
18_M8L6	AFR	76.0855
18_M8L6	AFR	50.0492
18_M8L6	AFR	161.256
18_M8L6	AFR	106.622
18_M8L6	AFR	36.6995
18_M8L6	AFR	377.263
18_M8L6	AFR	69.0649
18_M8L6	AFR	66.4971
18_M8L6	AFR	61.2257
18_M8L6	AFR	57.1245
18_M8L6	AFR	68.0405
18_M8L6	AFR	49.7128
18_M8L6	AFR	57.5843
18_M8L6	AFR	56.4561
18_M8L6	AFR	59.0505
18_M8L6	AFR	52.0821
18_M8L6	AFR	72.8702
18_M8L6	AFR	17.7731
18_M8L6	AFR	67.9615
20_M3L10	EAS	240.118
20_M3L10	EAS	212.74
20_M3L10	EAS	306.769
20_M3L10	EAS	89.6555
20_M3L10	EAS	296.53
20_M3L10	EAS	255.699
20_M3L10	EAS	356.353
20_M3L10	EAS	142.829
20_M3L10	EAS	125.61
20_M3L10	EAS	390.166
20_M3L10	EAS	344.342
20_M3L10	EAS	124.354
20_M3L10	EAS	185.605
20_M3L10	EAS	401.687
20_M3L10	EAS	139.257
20_M3L10	EAS	147.782
20_M3L10	EAS	253.923
20_M3L10	EAS	230.094
20_M3L10	EAS	264.516
20_M3L10	EAS	182.144
20_M3L10	EAS	342.963
20_M3L10	EAS	134.755
20_M3L10	EAS	129.089
20_M3L10	EAS	108.026
20_M3L10	EAS	512.618
20_M3L10	EAS	96.474
20_M3L10	EAS	316.895
20_M3L10	EAS	31.2509
20_M3L10	EAS	87.6897
20_M3L10	EAS	63.6145
20_M3L10	EAS	159.474
20_M3L10	EAS	57.3454
20_M3L10	EAS	276.202
20_M3L10	EAS	297.591
20_M3L10	EAS	135.643
20_M3L10	EAS	120.562
20_M3L10	EAS	129.495
20_M3L10	EAS	44.6543
20_M3L10	EAS	362.627
20_M3L10	EAS	254.083
20_M3L10	EAS	295.207
20_M3L10	EAS	101.187
20_M3L10	EAS	287.575
20_M3L10	EAS	184.841
20_M3L10	EAS	279.403
20_M3L10	EAS	337.779
20_M3L10	EAS	175.315
20_M3L10	EAS	96.59
20_M3L10	EAS	155.291
20_M3L10	EAS	135.49
20_M3L10	EAS	383.356
20_M3L10	EAS	89.9943
20_M3L10	EAS	327.357
20_M3L10	EAS	85.1881
20_M3L10	EAS	288.85
20_M3L10	EAS	132.07
20_M3L10	EAS	64.4026
20_M3L10	EAS	197.596
20_M3L10	EAS	90.7559
20_M3L10	EAS	72.8472
20_M3L10	EAS	87.0078
20_M3L10	EAS	105.73
20_M3L10	AMR	197.029
20_M3L10	AMR	73.8395
20_M3L10	AMR	175.903
20_M3L10	AMR	65.499
20_M3L10	AMR	73.2155
20_M3L10	AMR	7.50942
20_M3L10	AMR	108.703
20_M3L10	AMR	63.7323
20_M3L10	AMR	49.4592
20_M3L10	AMR	54.8924
20_M3L10	AMR	262.142
20_M3L10	AMR	51.7699
20_M3L10	AMR	169.793
20_M3L10	AMR	68.2322
20_M3L10	AMR	79.7073
20_M3L10	AMR	93.9455
20_M3L10	AFR	5.17596
20_M3L10	AFR	1.6269
20_M3L10	AFR	25.6389
20_M3L10	AFR	61.7187
20_M3L10	AFR	87.9347
20_M3L10	AFR	49.0883
20_M3L10	AFR	2.16073
20_M3L10	AFR	10.0299
20_M3L10	AFR	30.626
20_M3L10	AFR	66.5362
20_M3L10	AFR	149.91
20_M3L10	AFR	87.7814
20_M3L10	AFR	168.011
20_M3L10	AFR	23.0904
20_M3L10	AFR	61.4625
20_M3L10	AFR	2.89608
20_M3L10	AFR	67.8859
20_M3L10	AFR	1.99137
20_M3L10	AFR	4.33178
20_M3L10	AFR	3.40635
20_M3L10	AFR	14.5862
20_M3L10	AFR	264.687
20_M4L11	EAS	81.5632
20_M4L11	EAS	90.7494
20_M4L11	EAS	93.5204
20_M4L11	EAS	72.9036
20_M4L11	EAS	160.381
20_M4L11	EAS	66.1393
20_M4L11	EAS	95.9301
20_M4L11	EAS	22.8418
20_M4L11	EAS	47.1141
20_M4L11	EAS	154.003
20_M4L11	EAS	67.6977
20_M4L11	EAS	71.328
20_M4L11	EAS	101.905
20_M4L11	EAS	111.151
20_M4L11	EAS	53.8039
20_M4L11	EAS	107.327
20_M4L11	EAS	110.159
20_M4L11	EAS	57.8813
20_M4L11	EAS	108.567
20_M4L11	EAS	99.6463
20_M4L11	EAS	106.291
20_M4L11	EAS	95.5708
20_M4L11	EAS	145.129
20_M4L11	EAS	52.822
20_M4L11	EAS	112.92
20_M4L11	EAS	14.3318
20_M4L11	EAS	68.8078
20_M4L11	EAS	155.57
20_M4L11	EAS	103.121
20_M4L11	EAS	57.5139
20_M4L11	EAS	22.4079
20_M4L11	EAS	93.8957
20_M4L11	EAS	102.224
20_M4L11	EAS	104.902
20_M4L11	EAS	119.862
20_M4L11	EAS	77.1689
20_M4L11	EAS	100.852
20_M4L11	EAS	152.155
20_M4L11	EAS	105.656
20_M4L11	EAS	140.634
20_M4L11	EAS	116.211
20_M4L11	EAS	89.0675
20_M4L11	EAS	66.9813
20_M4L11	EAS	138.761
20_M4L11	EAS	97.6534
20_M4L11	EAS	118.239
20_M4L11	EAS	163.757
20_M4L11	EAS	58.5177
20_M4L11	EAS	75.6526
20_M4L11	EAS	99.9093
20_M4L11	EAS	60.3813
20_M4L11	EAS	53.766
20_M4L11	EAS	115.507
20_M4L11	EAS	19.5636
20_M4L11	EAS	52.7307
20_M4L11	EAS	75.1289
20_M4L11	EAS	94.2927
20_M4L11	EAS	56.9714
20_M4L11	EAS	84.8037
20_M4L11	EAS	95.45
20_M4L11	EAS	86.9743
20_M4L11	EAS	87.4653
20_M4L11	AMR	148.088
20_M4L11	AMR	90.8835
20_M4L11	AMR	92.961
20_M4L11	AMR	143.554
20_M4L11	AMR	94.8187
20_M4L11	AMR	243.163
20_M4L11	AMR	128.831
20_M4L11	AMR	126.785
20_M4L11	AMR	156.832
20_M4L11	AMR	153.481
20_M4L11	AMR	67.6694
20_M4L11	AMR	78.2582
20_M4L11	AMR	152.04
20_M4L11	AMR	104.147
20_M4L11	AMR	163.83
20_M4L11	AMR	102.125
20_M4L11	AFR	216.483
20_M4L11	AFR	256.179
20_M4L11	AFR	210.05
20_M4L11	AFR	169.603
20_M4L11	AFR	148.895
20_M4L11	AFR	118.931
20_M4L11	AFR	286.193
20_M4L11	AFR	188.677
20_M4L11	AFR	108.489
20_M4L11	AFR	152.336
20_M4L11	AFR	115.605
20_M4L11	AFR	187.734
20_M4L11	AFR	77.1928
20_M4L11	AFR	350.159
20_M4L11	AFR	231.596
20_M4L11	AFR	284.569
20_M4L11	AFR	143.456
20_M4L11	AFR	140.424
20_M4L11	AFR	374.279
20_M4L11	AFR	255.275
20_M4L11	AFR	191.214
20_M4L11	AFR	105.114
20_M6L2	EAS	32.4699
20_M6L2	EAS	30.6581
20_M6L2	EAS	23.1582
20_M6L2	EAS	26.1339
20_M6L2	EAS	38.4574
20_M6L2	EAS	119.287
20_M6L2	EAS	45.1049
20_M6L2	EAS	169.33
20_M6L2	EAS	37.8864
20_M6L2	EAS	36.0068
20_M6L2	EAS	118.273
20_M6L2	EAS	114.963
20_M6L2	EAS	31.0044
20_M6L2	EAS	44.8835
20_M6L2	EAS	81.0402
20_M6L2	EAS	26.2147
20_M6L2	EAS	46.4854
20_M6L2	EAS	103.577
20_M6L2	EAS	27.1636
20_M6L2	EAS	39.2924
20_M6L2	EAS	28.3418
20_M6L2	EAS	28.6712
20_M6L2	EAS	24.6147
20_M6L2	EAS	104.707
20_M6L2	EAS	46.5948
20_M6L2	EAS	139.579
20_M6L2	EAS	106.801
20_M6L2	EAS	44.6638
20_M6L2	EAS	23.0885
20_M6L2	EAS	42.8725
20_M6L2	EAS	172.653
20_M6L2	EAS	17.4069
20_M6L2	EAS	36.6037
20_M6L2	EAS	18.9636
20_M6L2	EAS	27.3586
20_M6L2	EAS	31.986
20_M6L2	EAS	23.9316
20_M6L2	EAS	48.0023
20_M6L2	EAS	40.5015
20_M6L2	EAS	38.6589
20_M6L2	EAS	29.6685
20_M6L2	EAS	19.4483
20_M6L2	EAS	130.759
20_M6L2	EAS	64.1645
20_M6L2	EAS	34.6129
20_M6L2	EAS	37.5514
20_M6L2	EAS	57.9281
20_M6L2	EAS	75.1123
20_M6L2	EAS	91.8164
20_M6L2	EAS	24.7731
20_M6L2	EAS	78.3313
20_M6L2	EAS	72.1986
20_M6L2	EAS	13.8959
20_M6L2	EAS	119.693
20_M6L2	EAS	80.1186
20_M6L2	EAS	18.735
20_M6L2	EAS	19.9511
20_M6L2	EAS	41.5748
20_M6L2	EAS	16.9761
20_M6L2	EAS	26.112
20_M6L2	EAS	13.0747
20_M6L2	EAS	27.7854
20_M6L2	AMR	41.0244
20_M6L2	AMR	25.7341
20_M6L2	AMR	27.2043
20_M6L2	AMR	57.9447
20_M6L2	AMR	202.868
20_M6L2	AMR	46.5218
20_M6L2	AMR	47.2565
20_M6L2	AMR	46.3254
20_M6L2	AMR	45.9884
20_M6L2	AMR	51.0714
20_M6L2	AMR	107.049
20_M6L2	AMR	17.6205
20_M6L2	AMR	44.6233
20_M6L2	AMR	54.2373
20_M6L2	AMR	53.4937
20_M6L2	AMR	22.2644
20_M6L2	AFR	10.8386
20_M6L2	AFR	106.039
20_M6L2	AFR	71.6046
20_M6L2	AFR	238.64
20_M6L2	AFR	24.6912
20_M6L2	AFR	33.022
20_M6L2	AFR	63.3813
20_M6L2	AFR	20.4873
20_M6L2	AFR	26.5425
20_M6L2	AFR	46.1486
20_M6L2	AFR	136.399
20_M6L2	AFR	81.3595
20_M6L2	AFR	53.4453
20_M6L2	AFR	196.402
20_M6L2	AFR	27.6844
20_M6L2	AFR	134.826
20_M6L2	AFR	235.501
20_M6L2	AFR	53.9757
20_M6L2	AFR	19.7449
20_M6L2	AFR	13.955
20_M6L2	AFR	45.5971
20_M6L2	AFR	13.547
21_M2L4	EAS	421.837
21_M2L4	EAS	305.939
21_M2L4	EAS	153.635
21_M2L4	EAS	255.724
21_M2L4	EAS	404.229
21_M2L4	EAS	73.5631
21_M2L4	EAS	49.138
21_M2L4	EAS	59.8971
21_M2L4	EAS	201.546
21_M2L4	EAS	595.418
21_M2L4	EAS	342.45
21_M2L4	EAS	329.043
21_M2L4	EAS	336.756
21_M2L4	EAS	282.926
21_M2L4	EAS	79.0788
21_M2L4	EAS	252.034
21_M2L4	EAS	175.621
21_M2L4	EAS	51.0039
21_M2L4	EAS	269.966
21_M2L4	EAS	276.545
21_M2L4	EAS	228.01
21_M2L4	EAS	76.978
21_M2L4	EAS	106.692
21_M2L4	EAS	63.2069
21_M2L4	EAS	249.1
21_M2L4	EAS	71.5124
21_M2L4	EAS	39.5604
21_M2L4	EAS	79.9294
21_M2L4	EAS	91.8099
21_M2L4	EAS	81.9164
21_M2L4	EAS	60.4842
21_M2L4	EAS	190.968
21_M2L4	EAS	83.9826
21_M2L4	EAS	283.208
21_M2L4	EAS	177.91
21_M2L4	EAS	58.4247
21_M2L4	EAS	34.7608
21_M2L4	EAS	74.5852
21_M2L4	EAS	53.2474
21_M2L4	EAS	101.898
21_M2L4	EAS	57.253
21_M2L4	EAS	43.366
21_M2L4	EAS	479.036
21_M2L4	EAS	165.99
21_M2L4	EAS	423.786
21_M2L4	EAS	196.575
21_M2L4	EAS	67.4846
21_M2L4	EAS	183.176
21_M2L4	EAS	428.563
21_M2L4	EAS	217.423
21_M2L4	EAS	252.27
21_M2L4	EAS	270.637
21_M2L4	EAS	55.9765
21_M2L4	EAS	56.3977
21_M2L4	EAS	195.348
21_M2L4	EAS	349.004
21_M2L4	EAS	65.8094
21_M2L4	EAS	245.983
21_M2L4	EAS	46.7942
21_M2L4	EAS	144.147
21_M2L4	EAS	316.914
21_M2L4	EAS	47.6787
21_M2L4	AMR	54.4147
21_M2L4	AMR	64.7423
21_M2L4	AMR	48.07
21_M2L4	AMR	50.474
21_M2L4	AMR	47.6829
21_M2L4	AMR	255.275
21_M2L4	AMR	54.468
21_M2L4	AMR	63.6724
21_M2L4	AMR	161.838
21_M2L4	AMR	74.2857
21_M2L4	AMR	162.862
21_M2L4	AMR	51.1953
21_M2L4	AMR	70.5931
21_M2L4	AMR	63.0052
21_M2L4	AMR	83.7488
21_M2L4	AMR	75.0128
21_M2L4	AFR	251.41
21_M2L4	AFR	179.482
21_M2L4	AFR	155.611
21_M2L4	AFR	532.912
21_M2L4	AFR	265.198
21_M2L4	AFR	55.1849
21_M2L4	AFR	278.94
21_M2L4	AFR	173.994
21_M2L4	AFR	517.048
21_M2L4	AFR	348.836
21_M2L4	AFR	185.289
21_M2L4	AFR	280.202
21_M2L4	AFR	318.189
21_M2L4	AFR	301.562
21_M2L4	AFR	278.998
21_M2L4	AFR	190.308
21_M2L4	AFR	123.996
21_M2L4	AFR	39.7631
21_M2L4	AFR	386.385
21_M2L4	AFR	233.115
21_M2L4	AFR	137.138
21_M2L4	AFR	89.392
3_M4L15	EAS	53.1407
3_M4L15	EAS	50.9348
3_M4L15	EAS	21.8652
3_M4L15	EAS	0
3_M4L15	EAS	64.7987
3_M4L15	EAS	19.6562
3_M4L15	EAS	17.6551
3_M4L15	EAS	27.7337
3_M4L15	EAS	23.2928
3_M4L15	EAS	21.2359
3_M4L15	EAS	101.062
3_M4L15	EAS	30.5348
3_M4L15	EAS	12.4171
3_M4L15	EAS	28.2146
3_M4L15	EAS	4.32393
3_M4L15	EAS	0.0809097
3_M4L15	EAS	12.109
3_M4L15	EAS	9.4161
3_M4L15	EAS	22.2847
3_M4L15	EAS	15.9417
3_M4L15	EAS	11.7543
3_M4L15	EAS	22.0682
3_M4L15	EAS	22.3537
3_M4L15	EAS	9.83825
3_M4L15	EAS	40.8727
3_M4L15	EAS	30.7529
3_M4L15	EAS	20.5846
3_M4L15	EAS	6.0677
3_M4L15	EAS	57.6047
3_M4L15	EAS	15.6091
3_M4L15	EAS	4.37856
3_M4L15	EAS	27.9951
3_M4L15	EAS	91.7312
3_M4L15	EAS	49.9803
3_M4L15	EAS	40.2053
3_M4L15	EAS	12.7049
3_M4L15	EAS	33.8515
3_M4L15	EAS	22.549
3_M4L15	EAS	82.4286
3_M4L15	EAS	23.1798
3_M4L15	EAS	8.677
3_M4L15	EAS	40.8696
3_M4L15	EAS	26.784
3_M4L15	EAS	0
3_M4L15	EAS	20.5051
3_M4L15	EAS	48.905
3_M4L15	EAS	28.807
3_M4L15	EAS	8.81339
3_M4L15	EAS	26.829
3_M4L15	EAS	18.3477
3_M4L15	EAS	9.77561
3_M4L15	EAS	5.81719
3_M4L15	EAS	18.7184
3_M4L15	EAS	26.8067
3_M4L15	EAS	17.8204
3_M4L15	EAS	33.6967
3_M4L15	EAS	19.1837
3_M4L15	EAS	4.47388
3_M4L15	EAS	10.067
3_M4L15	EAS	21.3791
3_M4L15	EAS	50.2175
3_M4L15	EAS	20.6716
3_M4L15	AMR	30.7536
3_M4L15	AMR	7.27422
3_M4L15	AMR	30.0173
3_M4L15	AMR	44.9076
3_M4L15	AMR	13.3631
3_M4L15	AMR	22.9862
3_M4L15	AMR	69.3152
3_M4L15	AMR	23.4425
3_M4L15	AMR	22.4046
3_M4L15	AMR	34.3438
3_M4L15	AMR	23.415
3_M4L15	AMR	17.2183
3_M4L15	AMR	1.27432
3_M4L15	AMR	21.5076
3_M4L15	AMR	20.0204
3_M4L15	AMR	22.5637
3_M4L15	AFR	3.53912
3_M4L15	AFR	8.07641
3_M4L15	AFR	44.5388
3_M4L15	AFR	9.77922
3_M4L15	AFR	13.861
3_M4L15	AFR	10.785
3_M4L15	AFR	26.9062
3_M4L15	AFR	0
3_M4L15	AFR	2.80942
3_M4L15	AFR	2.42333
3_M4L15	AFR	15.0401
3_M4L15	AFR	59.4683
3_M4L15	AFR	20.4909
3_M4L15	AFR	6.17533
3_M4L15	AFR	5.32324
3_M4L15	AFR	38.8193
3_M4L15	AFR	6.23441
3_M4L15	AFR	62.3748
3_M4L15	AFR	25.5206
[truncated: 1,207 more rows]
