# Supplementary material for: Centromere Landscapes Resolved from Hundreds of Human Genomes
Source: Genomics Proteomics Bioinformatics. 2024 Oct 18;22(5):qzae071. doi: 10.1093/gpbjnl/qzae071 (PMC11652271; doi:10.1093/gpbjnl/qzae071)
Supplement: qzae071_Supplementary_Data [file qzae071_supplementary_data.zip › Table S19.xlsx]

## Sheet: Sheet1
Table S19 Distribution of 12mor, 16mor and 20mor M3L12 of samples in group 1, group 2, and group 3
Note: mor, monomer.
Sample	12mor ratio	16mor ratio	20mor ratio	Group
HG01891 H2	0.378723	0.170213	0.0851064	0
HG02486 H1	0.461912	0.147488	0.0907618	0
HG02486 H2	0.430263	0.172368	0.0868421	0
HG02717 H2	0.408759	0.177007	0.0985401	0
HG02622 H2	0.454054	0.116216	0.0837838	0
HG00741 H2	0.423935	0.20284	0.0608519	0
HG02257 H2	0.388778	0.118236	0.0681363	0
HG03540 H2	0.390438	0.169323	0.0976096	0
HG02145 H1	0.485396	0.0848401	0.115438	0
HG01928 H1	0.386824	0.173986	0.0962838	0
HG01243 H2	0.429812	0.166425	0.0926194	0
NA19240 H1	0.446125	0.10775	0.0982987	0
NA19240 H2	0.487321	0.121279	0.116869	0
HG01071 H2	0.427332	0.132321	0.0650759	0
RY01 H1	0.456674	0.152225	0.0772834	0
RY05 H2	0.412281	0.131579	0.0263158	0
HG02055 H1	0.461637	0.12532	0.118926	0
HG02055 H2	0.413043	0.141304	0.0996377	0
HG03453 H1	0.423598	0.152805	0.108317	0
HG01952 H2	0.433781	0.149712	0.084453	0
NA18906 H1	0.413858	0.125468	0.0973783	0
NA18906 H2	0.416988	0.131274	0.0926641	0
HG03098 H2	0.463378	0.185351	0.0852018	0
HG01109 H2	0.462518	0.188119	0.096181	0
HG03579 H1	0.394928	0.15942	0.105072	0
HG03579 H2	0.416667	0.153986	0.0996377	0
NA20129 H1	0.463822	0.157699	0.0871985	0
HG01891 H1	0.333333	0.201299	0.0909091	1
RY02 H2	0.387994	0.234261	0.0922401	1
HG01358 H1	0.310231	0.366337	0.0231023	1
HG03516 H1	0.35255	0.230599	0.0687361	1
HG02257 H1	0.273224	0.234973	0.0874317	1
RY06 H2	0.353403	0.246073	0.078534	1
HG00735 H1	0.430017	0.261383	0.06914	1
HG01928 H2	0.309859	0.214789	0.0669014	1
RY08 H2	0.367314	0.255663	0.0809061	1
HG00621 H1	0.411504	0.212389	0.0663717	1
HG00621 H2	0.377672	0.244656	0.0688836	1
HG02886 H1	0.373832	0.252336	0.10514	1
HG02886 H2	0.398977	0.196931	0.084399	1
RY01 H2	0.429245	0.220126	0.0518868	1
RY03 H2	0.358744	0.224215	0.0784753	1
HG03453 H2	0.298851	0.227011	0.12069	1
HG00438 H2	0.432836	0.218905	0.0547264	1
HG03098 H1	0.391892	0.256757	0.0648649	1
HG02559 H2	0.225263	0.233684	0.24	2
RY10 H1	0.255319	0.240589	0.222586	2
RY10 H2	0.236395	0.290816	0.204082	2
HG02080 H1	0.240169	0.26264	0.224719	2
HG02080 H2	0.238267	0.259928	0.243682	2
CHM13	0.277108	0.22031	0.222031	2
RY03 H1	0.253754	0.258258	0.234234	2
RY09 H1	0.325459	0.16273	0.173228	2
HG03492 H2	0.292473	0.223656	0.197849	2
HG00438 H1	0.206501	0.248566	0.273423	2
HG00673 H1	0.254766	0.240901	0.230503	2
HG01361 H1	0.315436	0.201342	0.185682	2
